# Supplementary material for: Transcriptomic plasticity of cholinergic adipose macrophages in the acute thermogenic response
Source: J Biol Chem. 2025 Nov 7;301(12):110925. doi: 10.1016/j.jbc.2025.110925 (PMC12719665; doi:10.1016/j.jbc.2025.110925)
Supplement: Table S1 [file mmc2.xlsx]

## Sheet: FindAllMarkers
cluster	gene	p_val	avg_log2FC	pct.1	pct.2	pct1/2	p_val_adj
0	Ly6d	0	3.09153	0.978	0.203	4.81773	0
0	Plac8	0	3.03944	0.92	0.168	5.47619	0
0	Cd79a	0	3.00206	0.998	0.237	4.21097	0
0	Fcmr	0	2.70943	0.954	0.175	5.45143	0
0	Ebf1	0	2.55421	0.991	0.159	6.2327	0
0	Cd79b	0	2.55295	0.996	0.321	3.1028	0
0	Ighd	0	2.40507	0.87	0.132	6.59091	0
0	Iglc3	0	2.14203	0.961	0.198	4.85354	0
0	Ms4a1	0	2.08954	0.973	0.16	6.08125	0
0	Napsa	0	2.05856	0.948	0.193	4.91192	0
0	Mef2c	0	1.94519	0.936	0.24	3.9	0
0	Cd74	0	1.94112	1	0.732	1.36612	0
0	H2-DMb2	0	1.93475	0.94	0.174	5.4023	0
0	H2-Ob	0	1.84347	0.917	0.198	4.63131	0
0	Bank1	0	1.76909	0.82	0.132	6.21212	0
0	Fcrla	0	1.60079	0.824	0.143	5.76224	0
0	H2-Oa	0	1.512	0.843	0.238	3.54202	0
0	H2-Eb1	0	1.50661	0.998	0.438	2.27854	0
0	Ly86	0	1.50093	0.931	0.23	4.04783	0
0	H2-Aa	0	1.49052	0.998	0.448	2.22768	0
0	Mzb1	0	1.48965	0.929	0.2	4.645	0
0	H2-Ab1	0	1.39824	0.998	0.458	2.17904	0
0	Cd72	0	1.38746	0.74	0.206	3.59223	0
0	Scd1	0	1.37989	0.695	0.114	6.09649	0
0	Bcl11a	0	1.37897	0.692	0.112	6.17857	0
0	Cd19	0	1.36403	0.776	0.132	5.87879	0
0	Pax5	0	1.36378	0.755	0.117	6.45299	0
0	Cd37	0	1.33051	0.991	0.795	1.24654	0
0	Siglecg	0	1.31754	0.75	0.127	5.90551	0
0	Pkig	0	1.31429	0.868	0.254	3.41732	0
0	H2-DMa	0	1.31409	0.946	0.411	2.3017	0
0	Cd24a	0	1.305	0.773	0.179	4.31844	0
0	Pold4	0	1.27196	0.912	0.539	1.69202	0
0	Gm31243	0	1.2665	0.607	0.057	10.6491	0
0	Fcer2a	0	1.2391	0.41	0.041	10	0
0	Tnfrsf13c	0	1.21222	0.732	0.153	4.78431	0
0	Cybb	0	1.16316	0.823	0.255	3.22745	0
0	Ralgps2	0	1.15072	0.701	0.244	2.87295	0
0	Swap70	0	1.12224	0.768	0.278	2.76259	0
0	Syk	0	1.1099	0.741	0.207	3.57971	0
0	Dok3	0	1.09908	0.666	0.154	4.32468	0
0	Iglc2	0	1.08946	0.99	0.388	2.55155	0
0	Cd38	0	1.08794	0.692	0.159	4.3522	0
0	Pou2f2	0	1.07264	0.88	0.432	2.03704	0
0	Cd55	0	1.05585	0.562	0.136	4.13235	0
0	Tcf4	0	1.03591	0.782	0.282	2.77305	0
0	Aldh2	0	1.02112	0.754	0.227	3.32159	0
0	Gm8369	0	1.01309	0.855	0.451	1.89579	0
0	Spib	0	1.01305	0.628	0.118	5.32203	0
0	Foxp1	0	0.998652	0.938	0.657	1.4277	0
0	Sh3bp5	0	0.992572	0.667	0.21	3.17619	0
0	Snn	0	0.977543	0.564	0.091	6.1978	0
0	Mar1	0	0.961864	0.56	0.125	4.48	0
0	Filip1l	0	0.955237	0.625	0.207	3.01932	0
0	Rnase6	0	0.953422	0.586	0.137	4.27737	0
0	Ptpn6	0	0.952397	0.825	0.449	1.83742	0
0	Ciita	0	0.950911	0.585	0.137	4.27007	0
0	Blnk	0	0.949186	0.696	0.189	3.68254	0
0	Cd22	0	0.94683	0.54	0.106	5.09434	0
0	Hvcn1	0	0.939934	0.643	0.265	2.42642	0
0	Rps19	0	0.918861	1	0.995	1.00503	0
0	Cr2	0	0.914828	0.394	0.075	5.25333	0
0	Bhlhe41	0	0.911552	0.434	0.055	7.89091	0
0	Lyn	0	0.909707	0.736	0.245	3.00408	0
0	Ctsh	0	0.904871	0.852	0.266	3.20301	0
0	Cd180	0	0.899523	0.549	0.109	5.0367	0
0	Zbtb20	0	0.890813	0.687	0.471	1.4586	0
0	Serpinb1a	0	0.888925	0.495	0.142	3.48592	0
0	Ms4a4c	0	0.875258	0.411	0.094	4.37234	0
0	Blk	0	0.871586	0.663	0.164	4.04268	0
0	Smim14	0	0.863315	0.888	0.571	1.55517	0
0	Apoe	0	0.862728	0.745	0.335	2.22388	0
0	Lmo2	0	0.853764	0.512	0.149	3.43624	0
0	Tnfrsf13b	0	0.837899	0.704	0.331	2.12689	0
0	Unc93b1	0	0.837699	0.842	0.301	2.79734	0
0	Cyp4f18	0	0.825998	0.459	0.11	4.17273	0
0	Rps27	0	0.824647	1	0.997	1.00301	0
0	Bcl2	0	0.823282	0.697	0.267	2.61049	0
0	Rpl35	0	0.82205	0.999	0.99	1.00909	0
0	Wdfy4	0	0.815872	0.533	0.102	5.22549	0
0	Rps20	0	0.803705	1	0.997	1.00301	0
0	Myo1e	0	0.803477	0.576	0.194	2.96907	0
0	Tmem243	0	0.797002	0.793	0.465	1.70538	0
0	Erp29	0	0.79622	0.848	0.609	1.39245	0
0	Rpl10a	0	0.787499	0.999	0.991	1.00807	0
0	Man1a	0	0.7757	0.736	0.413	1.78208	0
0	Rpl13	0	0.76484	1	0.997	1.00301	0
0	Fcrl1	0	0.760345	0.462	0.097	4.76289	0
0	Gga2	0	0.752619	0.501	0.133	3.76692	0
0	Serp1	0	0.752317	0.92	0.661	1.39183	0
0	Rps5	0	0.742915	0.999	0.994	1.00503	0
0	Rps12	0	0.742301	1	0.997	1.00301	0
0	Rpl36a	0	0.742294	0.998	0.988	1.01012	0
0	Zfp318	0	0.73866	0.421	0.119	3.53782	0
0	Btk	0	0.736873	0.503	0.121	4.15702	0
0	Dnajc7	0	0.735687	0.728	0.556	1.30935	0
0	Prkcb	0	0.732144	0.626	0.252	2.48413	0
0	Fcrl5	0	0.72907	0.403	0.034	11.8529	0
0	Gimap6	0	0.725447	0.897	0.582	1.54124	0
0	Rps18	0	0.722197	1	0.994	1.00604	0
0	Hhex	0	0.719303	0.398	0.058	6.86207	0
0	Camk2d	0	0.719185	0.808	0.517	1.56286	0
0	Plaur	0	0.711323	0.356	0.048	7.41667	0
0	Rpl32	0	0.709499	1	0.996	1.00402	0
0	Rps26	0	0.704169	0.999	0.994	1.00503	0
0	A530040E14Rik	0	0.703218	0.46	0.101	4.55446	0
0	Rps28	0	0.696493	0.999	0.994	1.00503	0
0	Rps27rt	0	0.696119	0.99	0.919	1.07726	0
0	Gm30211	0	0.691338	0.31	0.07	4.42857	0
0	Chst3	0	0.687715	0.401	0.073	5.49315	0
0	Myc	0	0.6838	0.403	0.165	2.44242	0
0	Gpr18	0	0.683611	0.484	0.173	2.79769	0
0	mt-Nd5	0	0.683023	0.966	0.869	1.11162	0
0	Rpl21	0	0.680481	1	0.994	1.00604	0
0	Rps24	0	0.675611	1	0.999	1.001	0
0	Trim7	0	0.674824	0.39	0.083	4.6988	0
0	Ncf1	0	0.674394	0.522	0.138	3.78261	0
0	Btla	0	0.673284	0.533	0.251	2.12351	0
0	Rps7	0	0.672886	1	0.994	1.00604	0
0	Irf8	0	0.666766	0.574	0.249	2.30522	0
0	Map3k1	0	0.666297	0.723	0.445	1.62472	0
0	Sp140	0	0.663612	0.583	0.286	2.03846	0
0	Rpl23	0	0.650098	0.999	0.997	1.00201	0
0	Sell	0	0.646447	0.466	0.153	3.04575	0
0	AC125149.3	0	0.641564	0.424	0.103	4.1165	0
0	Ptp4a3	0	0.639025	0.627	0.357	1.7563	0
0	Ncf4	0	0.634836	0.677	0.412	1.6432	0
0	Rpl27a	0	0.633952	1	0.998	1.002	0
0	Pmf1	0	0.631759	0.578	0.288	2.00694	0
0	Dennd5b	0	0.628114	0.392	0.098	4	0
0	Eef1g	0	0.627143	0.96	0.87	1.10345	0
0	Rpl17	0	0.620843	0.999	0.996	1.00301	0
0	Cmah	0	0.616179	0.464	0.193	2.40415	0
0	Rpl18a	0	0.615207	1	0.995	1.00503	0
0	Rps8	0	0.610146	1	0.998	1.002	0
0	Rpl8	0	0.605862	0.999	0.996	1.00301	0
0	Rpl26	0	0.605044	1	0.993	1.00705	0
0	Snx5	0	0.600556	0.825	0.613	1.34584	0
0	Fam43a	0	0.598503	0.437	0.113	3.86726	0
0	B3gnt5	0	0.598379	0.341	0.074	4.60811	0
0	Rpl28	0	0.596541	1	0.994	1.00604	0
0	Rpl39	0	0.595038	1	0.996	1.00402	0
0	Sorl1	0	0.594056	0.531	0.28	1.89643	0
0	Bend5	0	0.592779	0.406	0.101	4.0198	0
0	Rpl12	0	0.590003	0.999	0.992	1.00706	0
0	Fam129c	0	0.589072	0.332	0.081	4.09877	0
0	Rel	0	0.588459	0.645	0.367	1.75749	0
0	Lat2	0	0.588027	0.507	0.22	2.30455	0
0	Rpl36	0	0.586903	1	0.994	1.00604	0
0	Egr3	0	0.586463	0.304	0.081	3.75309	0
0	Rps21	0	0.58621	0.999	0.998	1.001	0
0	Cd83	0	0.58482	0.651	0.318	2.04717	0
0	Rps9	0	0.580564	1	0.997	1.00301	0
0	Cxcr4	3.80439e-289	0.57551	0.71	0.5	1.42	6.10224e-285
0	Arhgap24	0	0.574787	0.354	0.048	7.375	0
0	Pgls	0	0.569003	0.846	0.673	1.25706	0
0	Rpl9	0	0.56696	0.999	0.995	1.00402	0
0	1110059E24Rik	0	0.564251	0.547	0.291	1.87973	0
0	Arhgap17	0	0.564235	0.597	0.323	1.8483	0
0	Fau	0	0.563594	1	0.998	1.002	0
0	Pou2af1	0	0.562928	0.587	0.192	3.05729	0
0	Lyl1	0	0.561216	0.439	0.127	3.45669	0
0	Stap1	1.57148e-278	0.558871	0.626	0.416	1.50481	2.52065e-274
0	Sgk3	0	0.554277	0.379	0.138	2.74638	0
0	Rps4x	0	0.552806	1	0.996	1.00402	0
0	Rps25	0	0.551112	0.999	0.99	1.00909	0
0	H2-Eb2	0	0.546934	0.365	0.083	4.39759	0
0	Rps2	0	0.545702	0.999	0.994	1.00503	0
0	Cxcr5	0	0.545574	0.48	0.152	3.15789	0
0	Rpl37	0	0.545293	1	0.995	1.00503	0
0	Pgap1	0	0.544082	0.336	0.111	3.02703	0
0	Pxk	3.04264e-286	0.543797	0.444	0.242	1.83471	4.88039e-282
0	Bcar3	0	0.541347	0.354	0.081	4.37037	0
0	Klhl24	0	0.541161	0.637	0.413	1.54237	0
0	Tec	0	0.540821	0.436	0.192	2.27083	0
0	Tsc22d3	1.32713e-268	0.540598	0.785	0.612	1.28268	2.12871e-264
0	Plcg2	0	0.537884	0.409	0.126	3.24603	0
0	Ero1lb	0	0.53755	0.392	0.145	2.70345	0
0	Rps13	0	0.536346	0.999	0.994	1.00503	0
0	Rpl3	0	0.535993	0.999	0.992	1.00706	0
0	Rpl6	0	0.535843	0.999	0.993	1.00604	0
0	Tmod3	4.92329e-302	0.534874	0.662	0.465	1.42366	7.89696e-298
0	Pdia4	0	0.532753	0.651	0.411	1.58394	0
0	Tmem163	0	0.530382	0.328	0.056	5.85714	0
0	Rpl34	0	0.529266	0.999	0.994	1.00503	0
0	Rpl35a	0	0.528383	0.999	0.997	1.00201	0
0	Rps27a	0	0.527873	0.999	0.998	1.001	0
0	Rab30	0	0.521397	0.342	0.091	3.75824	0
0	Gimap4	0	0.519553	0.772	0.415	1.86024	0
0	Ccr7	0	0.518845	0.56	0.173	3.23699	0
0	Clec2i	3.91671e-293	0.517443	0.479	0.259	1.84942	6.2824e-289
0	Rasgrp3	0	0.515587	0.332	0.104	3.19231	0
0	Gm15987	0	0.515351	0.298	0.054	5.51852	0
0	Rpl37a	0	0.514932	1	0.998	1.002	0
0	Mylip	0	0.514679	0.426	0.202	2.10891	0
0	Rps10	0	0.513802	1	0.996	1.00402	0
0	Uchl3	0	0.511384	0.625	0.383	1.63185	0
0	Fchsd2	8.45512e-229	0.511045	0.482	0.294	1.63946	1.3562e-224
0	mt-Co3	0	0.507723	0.999	0.997	1.00201	0
0	Farsb	2.1629e-270	0.50626	0.455	0.257	1.77043	3.46929e-266
0	Pkib	0	0.502284	0.268	0.054	4.96296	0
0	Rps3a1	0	0.501509	0.999	0.997	1.00201	0
0	Gns	0	0.501315	0.533	0.206	2.58738	0
0	Rpl10	0	0.500196	0.999	0.993	1.00604	0
0	Nfatc1	1.58173e-238	0.500183	0.621	0.445	1.39551	2.5371e-234
0	Foxn3	1.12395e-284	0.498618	0.733	0.541	1.3549	1.80282e-280
0	Fam111a	3.50411e-270	0.498164	0.599	0.386	1.55181	5.6206e-266
0	H3f3a	0	0.496023	0.998	0.991	1.00706	0
0	Bach2	0	0.490235	0.403	0.132	3.05303	0
0	Trim34a	0	0.489515	0.381	0.165	2.30909	0
0	Rps3	0	0.487198	0.999	0.993	1.00604	0
0	Gngt2	0	0.487035	0.512	0.231	2.21645	0
0	Rpl14	0	0.481438	0.999	0.991	1.00807	0
0	Itga4	0	0.478817	0.597	0.268	2.22761	0
0	Plekho1	0	0.478461	0.584	0.272	2.14706	0
0	mt-Cytb	0	0.477552	0.999	0.994	1.00503	0
0	C130026I21Rik	0	0.475704	0.33	0.091	3.62637	0
0	Rpl38	0	0.473821	0.999	0.996	1.00301	0
0	Rpl7	0	0.472967	0.999	0.995	1.00402	0
0	Rps29	0	0.47156	1	0.998	1.002	0
0	Rpl29	0	0.470166	0.998	0.989	1.0091	0
0	mt-Atp6	0	0.468936	1	0.997	1.00301	0
0	Gimap5	0	0.466261	0.713	0.474	1.50422	0
0	Lpgat1	0	0.464022	0.427	0.202	2.11386	0
0	Trim12a	1.60291e-287	0.463857	0.57	0.346	1.6474	2.57106e-283
0	Rpl18	0	0.46326	1	0.993	1.00705	0
0	mt-Nd2	0	0.461495	0.998	0.988	1.01012	0
0	Acp5	1.46588e-216	0.460383	0.577	0.392	1.47194	2.35126e-212
0	Rps15a	0	0.459914	1	0.995	1.00503	0
0	A630001G21Rik	0	0.459448	0.503	0.254	1.98031	0
0	Slc12a6	1.2346e-283	0.45882	0.54	0.325	1.66154	1.9803e-279
0	Prr5	0	0.45878	0.342	0.118	2.89831	0
0	Mtss1	0	0.457542	0.533	0.267	1.99625	0
0	Notch2	2.07595e-291	0.457013	0.489	0.264	1.85227	3.32982e-287
0	Baz2b	1.28692e-266	0.454651	0.499	0.291	1.71478	2.06422e-262
0	Hspe1	1.39685e-283	0.454642	0.896	0.806	1.11166	2.24055e-279
0	Bfsp2	0	0.45151	0.32	0.08	4	0
0	mt-Nd4	0	0.449337	0.999	0.99	1.00909	0
0	mt-Co2	0	0.447259	0.999	0.997	1.00201	0
0	Rps11	0	0.443988	0.999	0.995	1.00402	0
0	Rack1	0	0.443729	0.999	0.993	1.00604	0
0	BC028528	0	0.443567	0.347	0.101	3.43564	0
0	Smap2	7.16717e-213	0.443118	0.631	0.468	1.34829	1.14961e-208
0	Etnk1	9.73508e-238	0.44298	0.633	0.456	1.38816	1.56151e-233
0	Txndc16	1.68244e-306	0.440526	0.366	0.158	2.31646	2.69863e-302
0	Dmxl1	5.49727e-190	0.44018	0.414	0.251	1.6494	8.81763e-186
0	Iqsec1	0	0.437356	0.392	0.175	2.24	0
0	Npm1	0	0.435917	0.989	0.965	1.02487	0
0	Pml	1.32061e-289	0.43531	0.393	0.185	2.12432	2.11825e-285
0	Rpl15	0	0.433608	0.999	0.989	1.01011	0
0	Rpl11	0	0.430004	0.999	0.995	1.00402	0
0	Rpl22l1	1.12202e-277	0.428809	0.98	0.947	1.03485	1.79973e-273
0	Plekhm3	0	0.427172	0.318	0.096	3.3125	0
0	Uba52	0	0.425009	0.999	0.987	1.01216	0
0	Aff3	0	0.423399	0.338	0.111	3.04505	0
0	Macf1	3.33814e-170	0.421489	0.731	0.603	1.21227	5.35437e-166
0	9930111J21Rik2	3.45884e-240	0.42058	0.614	0.403	1.52357	5.54798e-236
0	Ppp3ca	1.34991e-190	0.418899	0.63	0.457	1.37856	2.16526e-186
0	Rps16	0	0.418525	0.999	0.996	1.00301	0
0	Apobec3	6.10057e-299	0.417936	0.921	0.788	1.16878	9.78531e-295
0	Irf5	0	0.416559	0.461	0.218	2.11468	0
0	Btg1	0	0.41592	0.996	0.951	1.04732	0
0	Rpl22	0	0.409678	0.999	0.992	1.00706	0
0	Rpl41	0	0.408851	1	0.998	1.002	0
0	Rpl30	0	0.406456	0.999	0.995	1.00402	0
0	Map4k1	1.97298e-191	0.405956	0.507	0.34	1.49118	3.16466e-187
0	Rubcn	0	0.405554	0.342	0.131	2.61069	0
0	Snx29	0	0.404566	0.276	0.084	3.28571	0
0	Rubcnl	0	0.397798	0.284	0.073	3.89041	0
0	Rpl4	0	0.39775	0.996	0.976	1.02049	0
0	Gm26740	1.95304e-240	0.397064	0.666	0.454	1.46696	3.13267e-236
0	Ncf2	0	0.396297	0.414	0.157	2.63694	0
0	Zcchc11	1.88375e-207	0.395717	0.722	0.55	1.31273	3.02153e-203
0	Abhd17b	2.61531e-170	0.394035	0.454	0.299	1.51839	4.19495e-166
0	Snx2	1.0449e-220	0.393821	0.752	0.579	1.29879	1.67602e-216
0	Cd40	0	0.390375	0.289	0.085	3.4	0
0	Rplp0	0	0.38862	1	0.995	1.00503	0
0	Ctsz	0	0.385575	0.798	0.553	1.44304	0
0	Pcmtd1	1.44173e-119	0.384383	0.526	0.406	1.29557	2.31253e-115
0	Sbk1	2.19731e-268	0.382951	0.286	0.108	2.64815	3.52449e-264
0	mt-Co1	0	0.382552	1	0.997	1.00301	0
0	Rps17	4.55533e-308	0.381658	0.994	0.973	1.02158	7.30675e-304
0	Rpl31	0	0.381004	0.991	0.959	1.03337	0
0	Eef1b2	0	0.378668	0.998	0.982	1.01629	0
0	Snx30	1.10966e-279	0.378413	0.332	0.137	2.42336	1.77989e-275
0	Satb1	3.54844e-153	0.377002	0.307	0.162	1.89506	5.6917e-149
0	AB124611	9.84955e-209	0.373118	0.459	0.274	1.67518	1.57987e-204
0	Rpl5	0	0.367454	0.999	0.99	1.00909	0
0	Arpc5l	7.71005e-251	0.365648	0.849	0.688	1.23401	1.23669e-246
0	Mndal	2.10977e-195	0.365328	0.814	0.653	1.24655	3.38408e-191
0	Pdcd4	7.58066e-169	0.362095	0.903	0.806	1.12035	1.21594e-164
0	Hsp90ab1	3.13389e-122	0.360536	0.981	0.958	1.02401	5.02676e-118
0	Gm10076	2.15996e-249	0.360413	0.97	0.918	1.05664	3.46457e-245
0	Pld4	0	0.359699	0.469	0.162	2.89506	0
0	Pecam1	8.31703e-238	0.3584	0.433	0.233	1.85837	1.33405e-233
0	Ctso	3.51442e-191	0.357678	0.461	0.287	1.60627	5.63713e-187
0	mt-Nd3	5.29592e-255	0.355178	0.98	0.94	1.04255	8.49465e-251
0	Lmbrd1	1.46251e-157	0.354726	0.476	0.324	1.46914	2.34587e-153
0	Sub1	5.04771e-229	0.35323	0.97	0.909	1.06711	8.09653e-225
0	Pold1	2.79728e-154	0.349744	0.314	0.176	1.78409	4.48684e-150
0	Zcchc7	3.90207e-144	0.347866	0.668	0.534	1.25094	6.25893e-140
0	Rps15	0	0.346836	0.999	0.991	1.00807	0
0	Icosl	6.02915e-218	0.345629	0.258	0.102	2.52941	9.67076e-214
0	Rps14	0	0.344634	0.999	0.996	1.00301	0
0	Rpl24	0	0.343762	0.999	0.991	1.00807	0
0	Myo1c	5.34765e-212	0.341607	0.333	0.164	2.03049	8.57762e-208
0	Plek	6.77994e-256	0.341374	0.351	0.154	2.27922	1.0875e-251
0	Cnp	2.30919e-186	0.34136	0.688	0.528	1.30303	3.70394e-182
0	Sypl	1.48696e-215	0.341078	0.609	0.4	1.5225	2.38508e-211
0	A530032D15Rik	0	0.33444	0.255	0.072	3.54167	0
0	Nap1l1	7.08344e-199	0.334336	0.867	0.71	1.22113	1.13618e-194
0	Rpsa	0	0.332312	1	0.998	1.002	0
0	Dennd4a	6.64237e-144	0.331472	0.395	0.246	1.60569	1.06544e-139
0	Fgd2	0	0.331429	0.276	0.078	3.53846	0
0	Mcl1	6.31005e-196	0.331403	0.912	0.847	1.07674	1.01213e-191
0	Ppdpf	4.28089e-153	0.330835	0.721	0.575	1.25391	6.86655e-149
0	Parp1	6.73623e-118	0.330305	0.495	0.367	1.34877	1.08049e-113
0	Tcf3	8.53043e-150	0.328051	0.493	0.345	1.42899	1.36828e-145
0	Gm11808	1.39587e-186	0.32789	0.895	0.8	1.11875	2.23897e-182
0	Slc15a4	1.99248e-207	0.327832	0.286	0.128	2.23437	3.19593e-203
0	Tmem131l	3.37041e-192	0.326928	0.456	0.272	1.67647	5.40615e-188
0	Sipa1	1.05511e-125	0.325311	0.578	0.448	1.29018	1.6924e-121
0	Strbp	5.00802e-130	0.323164	0.364	0.23	1.58261	8.03286e-126
0	Bin1	1.73467e-124	0.323136	0.62	0.493	1.25761	2.7824e-120
0	Luc7l2	8.31749e-153	0.322793	0.88	0.813	1.08241	1.33412e-148
0	Rplp2	0	0.321718	1	0.998	1.002	0
0	Csnk1g3	2.03537e-111	0.321067	0.461	0.339	1.35988	3.26473e-107
0	Rps6	0	0.32076	0.999	0.989	1.01011	0
0	Ezr	2.97192e-111	0.317611	0.725	0.596	1.21644	4.76697e-107
0	Sesn1	3.8745e-109	0.317471	0.425	0.293	1.45051	6.21469e-105
0	Irf4	1.0238e-158	0.317258	0.381	0.225	1.69333	1.64217e-154
0	Rasgrp2	2.22096e-105	0.316168	0.464	0.326	1.42331	3.56242e-101
0	N4bp2	4.70652e-147	0.315919	0.312	0.174	1.7931	7.54926e-143
0	Mirt1	5.81634e-162	0.315237	0.258	0.121	2.13223	9.32941e-158
0	Ublcp1	6.04516e-138	0.314818	0.34	0.2	1.7	9.69643e-134
0	Cxxc5	8.02451e-244	0.313101	0.266	0.098	2.71429	1.28713e-239
0	Hnrnpa1	5.83213e-139	0.311538	0.905	0.831	1.08905	9.35474e-135
0	Gpcpd1	1.60377e-123	0.308592	0.434	0.3	1.44667	2.57244e-119
0	Ripor2	7.98331e-139	0.308555	0.568	0.404	1.40594	1.28052e-134
0	Syvn1	1.20891e-155	0.304539	0.337	0.191	1.7644	1.93909e-151
0	Stx7	2.01594e-181	0.303112	0.477	0.298	1.60067	3.23356e-177
0	Zfp706	5.9335e-181	0.300078	0.854	0.749	1.14019	9.51734e-177
0	Snhg12	7.21782e-123	0.296839	0.483	0.346	1.39595	1.15774e-118
0	Stk17b	2.56988e-72	0.296152	0.873	0.834	1.04676	4.12209e-68
0	Gnl3	2.42261e-82	0.295695	0.325	0.221	1.47059	3.88587e-78
0	Lamb3	2.67849e-183	0.295233	0.254	0.108	2.35185	4.2963e-179
0	Stt3b	7.55303e-129	0.295012	0.44	0.303	1.45215	1.21151e-124
0	Abi3	5.41693e-185	0.292604	0.298	0.14	2.12857	8.68876e-181
0	Otulin	3.16144e-84	0.292216	0.543	0.444	1.22297	5.07095e-80
0	Sh2b3	6.31578e-138	0.291338	0.348	0.207	1.68116	1.01305e-133
0	Bola2	2.40388e-122	0.289775	0.798	0.715	1.11608	3.85582e-118
0	Cd52	2.15288e-175	0.286958	0.998	0.965	1.0342	3.45321e-171
0	Vars	1.16059e-122	0.286659	0.564	0.423	1.33333	1.86158e-118
0	Tmem245	7.50548e-105	0.286465	0.337	0.218	1.54587	1.20388e-100
0	Mrpl30	3.2191e-105	0.285857	0.676	0.577	1.17158	5.16343e-101
0	Acox3	1.6867e-174	0.285372	0.293	0.144	2.03472	2.70546e-170
0	mt-Nd1	1.15141e-230	0.283077	0.998	0.992	1.00605	1.84687e-226
0	Mast4	2.77803e-129	0.282329	0.332	0.196	1.69388	4.45595e-125
0	Eif3i	1.0789e-139	0.281832	0.855	0.77	1.11039	1.73056e-135
0	Nol7	2.80525e-141	0.280986	0.861	0.776	1.10954	4.49962e-137
0	Gripap1	1.50822e-128	0.279611	0.328	0.195	1.68205	2.41918e-124
0	Sema4b	6.60473e-131	0.278908	0.391	0.246	1.58943	1.0594e-126
0	Mybbp1a	6.51341e-111	0.278538	0.382	0.255	1.49804	1.04475e-106
0	Ccdc28b	9.06083e-104	0.278464	0.347	0.229	1.51528	1.45336e-99
0	Fam213a	2.45299e-234	0.277472	0.25	0.089	2.80899	3.93459e-230
0	Gm2000	7.30803e-126	0.276157	0.418	0.286	1.46154	1.17221e-121
0	Rpl7a	3.23954e-279	0.275137	0.998	0.987	1.01114	5.19622e-275
0	Nfkbie	2.82081e-129	0.269195	0.305	0.173	1.76301	4.52458e-125
0	Rpl27	0	0.269175	0.999	0.989	1.01011	0
0	Rps23	0	0.268604	0.999	0.997	1.00201	0
0	Chchd10	2.18471e-72	0.267321	0.414	0.301	1.37542	3.50428e-68
0	D10Wsu102e	8.59835e-53	0.263141	0.323	0.246	1.31301	1.37917e-48
0	Fam49b	4.74545e-128	0.263007	0.858	0.749	1.14553	7.61171e-124
0	Kdm7a	1.37785e-100	0.262202	0.484	0.347	1.39481	2.21007e-96
0	Mycbp2	1.83682e-90	0.259345	0.696	0.599	1.16194	2.94626e-86
0	Rplp1	0	0.259297	0.999	0.999	1	0
0	Scand1	9.49937e-113	0.255942	0.899	0.86	1.04535	1.5237e-108
0	Spi1	1.80853e-305	0.253814	0.436	0.184	2.36957	2.90088e-301
0	Rtcb	5.92178e-92	0.251015	0.545	0.44	1.23864	9.49854e-88
0	Trim5	3.75992e-102	0.250747	0.304	0.183	1.6612	6.03092e-98
1	Ikzf2	0	2.80937	0.766	0.151	5.07285	0
1	Tnfrsf4	0	2.73731	0.734	0.114	6.4386	0
1	Trac	0	2.7041	0.981	0.212	4.62736	0
1	Ctla4	0	2.61628	0.78	0.201	3.8806	0
1	Cd3d	0	2.56405	0.989	0.213	4.64319	0
1	Trbc2	0	2.45321	0.984	0.335	2.93731	0
1	Izumo1r	0	2.44477	0.762	0.124	6.14516	0
1	Icos	0	2.30625	0.86	0.235	3.65957	0
1	AW112010	0	2.26233	0.963	0.642	1.5	0
1	Trbc1	0	2.2351	0.605	0.243	2.48971	0
1	Cd3g	0	2.23498	0.989	0.297	3.32997	0
1	Cd3e	0	2.10707	0.948	0.177	5.35593	0
1	Sh2d1a	0	2.02186	0.704	0.113	6.23009	0
1	Tnfrsf18	0	1.94868	0.762	0.285	2.67368	0
1	Rgs10	0	1.86508	0.858	0.418	2.05263	0
1	Cd28	0	1.83616	0.779	0.133	5.85714	0
1	Cd2	0	1.77483	0.932	0.511	1.82387	0
1	Fyb	0	1.72993	0.872	0.263	3.31559	0
1	Cd27	0	1.69408	0.764	0.215	3.55349	0
1	Ms4a4b	0	1.65345	0.725	0.247	2.93522	0
1	Lat	0	1.63122	0.877	0.269	3.26022	0
1	Maf	0	1.62798	0.883	0.326	2.70859	0
1	Foxp3	0	1.60876	0.496	0.062	8	0
1	Ifi27l2a	0	1.59836	0.946	0.707	1.33805	0
1	Il2rb	0	1.58453	0.695	0.193	3.60104	0
1	Cd5	0	1.55862	0.689	0.143	4.81818	0
1	Bcl11b	0	1.52731	0.779	0.226	3.4469	0
1	Lck	0	1.51854	0.817	0.334	2.44611	0
1	Fxyd5	0	1.46888	0.949	0.623	1.52327	0
1	Ms4a6b	0	1.43437	0.829	0.352	2.35511	0
1	Skap1	0	1.39902	0.853	0.273	3.12454	0
1	Cd4	0	1.39748	0.614	0.08	7.675	0
1	Rgs1	0	1.36714	0.697	0.294	2.37075	0
1	Inpp4b	0	1.35178	0.687	0.274	2.5073	0
1	Tox	0	1.35055	0.588	0.161	3.65217	0
1	Smco4	0	1.35003	0.762	0.368	2.07065	0
1	Cd6	0	1.34944	0.573	0.092	6.22826	0
1	Leprotl1	0	1.34549	0.83	0.415	2	0
1	Glrx	0	1.31607	0.597	0.301	1.98339	0
1	Hopx	0	1.29815	0.584	0.249	2.34538	0
1	Fyn	0	1.28961	0.683	0.273	2.50183	0
1	Rnaset2a	0	1.28174	0.832	0.608	1.36842	0
1	Il2ra	0	1.26154	0.398	0.143	2.78322	0
1	2310001H17Rik	0	1.24364	0.619	0.325	1.90462	0
1	Shisa5	0	1.24265	0.991	0.917	1.0807	0
1	Hcst	0	1.2356	0.859	0.554	1.55054	0
1	Hif1a	0	1.22757	0.657	0.486	1.35185	0
1	Rnaset2b	0	1.22405	0.779	0.483	1.61284	0
1	Tnfrsf9	0	1.21937	0.303	0.058	5.22414	0
1	Cd247	0	1.20722	0.623	0.146	4.26712	0
1	Pkp3	0	1.17804	0.697	0.377	1.84881	0
1	Gstp3	0	1.16284	0.577	0.184	3.13587	0
1	Peli1	0	1.15329	0.717	0.478	1.5	0
1	Itgae	0	1.151	0.459	0.192	2.39062	0
1	Ptprc	0	1.13572	0.981	0.903	1.08638	0
1	Cyb5a	0	1.12511	0.807	0.573	1.40838	0
1	Sdf4	0	1.12334	0.799	0.61	1.30984	0
1	H2-Q7	0	1.1151	0.951	0.812	1.17118	0
1	Gimap3	0	1.10327	0.795	0.527	1.50854	0
1	Slamf6	0	1.08973	0.69	0.453	1.52318	0
1	Nt5e	0	1.08531	0.47	0.158	2.97468	0
1	Saraf	0	1.08405	0.704	0.374	1.88235	0
1	Ccnd2	0	1.06784	0.732	0.469	1.56077	0
1	Lcp2	0	1.06551	0.638	0.237	2.69198	0
1	Cdk2ap2	0	1.04959	0.856	0.637	1.3438	0
1	Smpdl3a	0	1.03331	0.751	0.453	1.65784	0
1	Tnfrsf1b	0	1.03103	0.465	0.184	2.52717	0
1	Il7r	0	1.01001	0.623	0.256	2.43359	0
1	Arl4c	0	1.00327	0.521	0.223	2.33632	0
1	Tbc1d4	0	0.991883	0.374	0.091	4.10989	0
1	H2-K1	0	0.978728	0.999	0.993	1.00604	0
1	Tesc	0	0.974912	0.487	0.149	3.26846	0
1	Ipcef1	0	0.969796	0.466	0.151	3.08609	0
1	Rinl	0	0.950634	0.613	0.283	2.16608	0
1	Zap70	0	0.946493	0.54	0.187	2.8877	0
1	Lbh	0	0.945681	0.787	0.616	1.2776	0
1	Batf	0	0.942717	0.477	0.263	1.81369	0
1	Stat1	0	0.941506	0.63	0.463	1.36069	0
1	Chd3	0	0.936838	0.587	0.308	1.90584	0
1	Prkch	0	0.934503	0.475	0.121	3.92562	0
1	Arhgap31	0	0.923569	0.539	0.222	2.42793	0
1	Atp11b	0	0.919405	0.585	0.399	1.46617	0
1	Ets1	0	0.908756	0.94	0.784	1.19898	0
1	Pla2g16	0	0.8969	0.663	0.439	1.51025	0
1	Cxcr3	0	0.89531	0.311	0.073	4.26027	0
1	Itgal	0	0.893227	0.651	0.403	1.61538	0
1	Srgn	0	0.883081	0.976	0.964	1.01245	0
1	Itm2c	0	0.880566	0.681	0.412	1.65291	0
1	S100a4	0	0.878036	0.736	0.416	1.76923	0
1	Trp53inp1	0	0.872082	0.587	0.366	1.60383	0
1	Nsg2	0	0.866347	0.334	0.057	5.85965	0
1	2025-09-09	0	0.864765	0.619	0.33	1.87576	0
1	Itk	0	0.864056	0.47	0.156	3.01282	0
1	Ptprcap	0	0.862744	0.982	0.884	1.11086	0
1	Pdcd1	0	0.857769	0.267	0.053	5.03774	0
1	Itpkb	0	0.855448	0.584	0.364	1.6044	0
1	S100a10	0	0.839606	0.96	0.847	1.13341	0
1	Atp1b3	0	0.834015	0.709	0.476	1.4895	0
1	Cish	0	0.830708	0.392	0.169	2.31953	0
1	S100a11	0	0.82871	0.949	0.844	1.12441	0
1	Agfg1	0	0.816869	0.511	0.304	1.68092	0
1	Ypel3	0	0.816692	0.807	0.708	1.13983	0
1	Junb	0	0.813747	0.928	0.863	1.07532	0
1	Lef1	0	0.812948	0.375	0.097	3.86598	0
1	Rhoh	0	0.812086	0.843	0.686	1.22886	0
1	Prkca	0	0.80749	0.468	0.257	1.82101	0
1	Pnrc1	0	0.804822	0.884	0.798	1.10777	0
1	Matk	0	0.804772	0.392	0.186	2.10753	0
1	Thy1	0	0.804764	0.586	0.242	2.42149	0
1	Spata13	0	0.802843	0.494	0.218	2.26606	0
1	Trat1	0	0.801776	0.298	0.064	4.65625	0
1	Cst7	0	0.800918	0.379	0.122	3.10656	0
1	Pglyrp1	0	0.797843	0.498	0.278	1.79137	0
1	Sh2d2a	0	0.795447	0.513	0.27	1.9	0
1	Mgst2	0	0.789423	0.434	0.211	2.05687	0
1	Ass1	0	0.78839	0.581	0.317	1.83281	0
1	Itgb2	0	0.787032	0.609	0.377	1.61538	0
1	Tiam1	0	0.782761	0.362	0.102	3.54902	0
1	Mbnl1	0	0.77404	0.973	0.939	1.03621	0
1	Camk4	0	0.7703	0.406	0.133	3.05263	0
1	Ndfip1	0	0.767315	0.602	0.415	1.4506	0
1	Cd82	0	0.766761	0.62	0.426	1.4554	0
1	Limd2	0	0.763047	0.933	0.846	1.10284	0
1	Arf5	0	0.744239	0.933	0.846	1.10284	0
1	H2-D1	0	0.733903	0.999	0.995	1.00402	0
1	Fkbp1a	0	0.732804	0.724	0.544	1.33088	0
1	Aes	0	0.730926	0.924	0.835	1.10659	0
1	Abhd8	0	0.721938	0.465	0.221	2.10407	0
1	Psme2	0	0.716618	0.772	0.676	1.14201	0
1	Slfn1	0	0.71589	0.279	0.05	5.58	0
1	Eva1b	0	0.708766	0.449	0.203	2.21182	0
1	Abracl	0	0.705884	0.892	0.815	1.09448	0
1	H2-Q4	0	0.701891	0.8	0.718	1.11421	0
1	Klk8	0	0.696622	0.496	0.202	2.45545	0
1	Utrn	0	0.696437	0.469	0.248	1.89113	0
1	Prkcq	0	0.696224	0.389	0.136	2.86029	0
1	Il6ra	0	0.686179	0.443	0.209	2.11962	0
1	2025-09-01	0	0.684586	0.865	0.732	1.18169	0
1	Sdcbp2	0	0.68442	0.295	0.057	5.17544	0
1	Itgb7	0	0.682531	0.672	0.414	1.62319	0
1	Themis	0	0.674163	0.26	0.045	5.77778	0
1	Pkm	0	0.673338	0.819	0.706	1.16006	0
1	Gata3	0	0.67181	0.445	0.184	2.41848	0
1	Slamf1	0	0.670404	0.326	0.116	2.81034	0
1	Mrps6	0	0.66882	0.375	0.165	2.27273	0
1	Spcs2	0	0.667968	0.885	0.781	1.13316	0
1	Fam189b	0	0.660522	0.358	0.129	2.77519	0
1	Myl6	0	0.658378	0.985	0.963	1.02285	0
1	Rac2	0	0.655707	0.987	0.935	1.05561	0
1	Tnik	0	0.649884	0.371	0.133	2.78947	0
1	Spock2	0	0.649598	0.298	0.093	3.2043	0
1	A630023P12Rik	0	0.648817	0.297	0.054	5.5	0
1	S100a13	0	0.643288	0.772	0.641	1.20437	0
1	Rab37	0	0.632251	0.365	0.145	2.51724	0
1	Syt11	0	0.609919	0.337	0.131	2.57252	0
1	Ptpn18	0	0.607825	0.976	0.953	1.02413	0
1	Itm2b	0	0.606014	0.992	0.96	1.03333	0
1	Pfn1	0	0.605386	0.997	0.991	1.00605	0
1	Tmsb10	0	0.601762	0.997	0.984	1.01321	0
1	Laptm5	0	0.596398	0.954	0.865	1.10289	0
1	Dad1	0	0.579926	0.903	0.855	1.05614	0
1	Timp2	0	0.578654	0.56	0.218	2.56881	0
1	Sri	0	0.574766	0.845	0.794	1.06423	0
1	Ndufa13	0	0.568398	0.923	0.879	1.05006	0
1	Tspo	0	0.564839	0.894	0.782	1.14322	0
1	B2m	0	0.564795	0.999	0.996	1.00301	0
1	Elob	0	0.559622	0.947	0.906	1.04525	0
1	Selenow	0	0.540218	0.94	0.917	1.02508	0
1	Psmb8	0	0.536014	0.95	0.919	1.03373	0
1	Dusp1	0	0.514783	0.736	0.444	1.65766	0
1	Ubb	0	0.504995	0.998	0.993	1.00504	0
1	Atp5j2	0	0.486468	0.934	0.898	1.04009	0
1	Tmsb4x	0	0.394748	1	1	1	0
1	Tpt1	0	0.258242	1	0.999	1.001	0
1	Tspan32	1.26622e-300	0.69745	0.637	0.485	1.3134	2.03101e-296
1	Rab8b	2.35096e-300	0.644093	0.592	0.397	1.49118	3.77093e-296
1	Myl12b	4.17981e-296	0.467237	0.944	0.914	1.03282	6.70442e-292
1	Arl5a	2.26698e-293	1.17188	0.491	0.318	1.54403	3.63624e-289
1	Prkar1a	2.3981e-292	0.603016	0.757	0.664	1.14006	3.84655e-288
1	S100a6	3.24768e-292	0.516712	0.79	0.537	1.47114	5.20928e-288
1	Gprin3	5.20845e-289	0.543059	0.261	0.083	3.14458	8.35436e-285
1	Igtp	5.64599e-289	0.783384	0.361	0.164	2.20122	9.05617e-285
1	Vsir	4.16498e-287	0.610885	0.43	0.213	2.01878	6.68063e-283
1	Samsn1	3.85156e-286	0.680402	0.626	0.43	1.45581	6.1779e-282
1	Slc9a3r1	2.7119e-285	0.669059	0.586	0.42	1.39524	4.34989e-281
1	Ppp1r18	6.06148e-284	0.609595	0.73	0.614	1.18893	9.72262e-280
1	Kbtbd11	1.1846e-283	0.624496	0.381	0.177	2.15254	1.9001e-279
1	Dnaja1	3.53725e-282	0.630875	0.771	0.696	1.10776	5.67375e-278
1	Tcf7	3.80816e-282	1.02577	0.405	0.197	2.05584	6.10829e-278
1	Tecr	4.99965e-282	0.609247	0.724	0.639	1.13302	8.01944e-278
1	Ptpn7	1.00254e-281	0.721129	0.491	0.302	1.62583	1.60808e-277
1	Akap13	2.39448e-279	0.591241	0.855	0.832	1.02764	3.84074e-275
1	2010111I01Rik	9.9999e-278	0.765005	0.455	0.27	1.68519	1.60398e-273
1	Rapgef6	5.05637e-276	0.780217	0.688	0.597	1.15243	8.11041e-272
1	Gbp7	1.23277e-274	0.811378	0.444	0.249	1.78313	1.97737e-270
1	Myh9	1.7893e-274	0.582175	0.81	0.746	1.08579	2.87003e-270
1	Tmem50a	1.82183e-271	0.508038	0.84	0.78	1.07692	2.92222e-267
1	Mxd4	9.09045e-271	0.743202	0.605	0.469	1.28998	1.45811e-266
1	Hnrnpll	6.78693e-268	0.561647	0.337	0.147	2.29252	1.08862e-263
1	Galnt6	1.41416e-267	0.48487	0.269	0.094	2.8617	2.26832e-263
1	Atp5h	1.91996e-265	0.404811	0.953	0.941	1.01275	3.07962e-261
1	Hsd11b1	1.01752e-263	0.537385	0.324	0.137	2.36496	1.6321e-259
1	Srrm2	9.1564e-262	0.53293	0.891	0.877	1.01596	1.46869e-257
1	Gm12840	1.38127e-261	0.873044	0.252	0.082	3.07317	2.21555e-257
1	Arhgap45	3.0064e-258	0.573663	0.798	0.744	1.07258	4.82227e-254
1	Clec2d	3.5089e-257	0.621976	0.813	0.741	1.09717	5.62828e-253
1	Il2rg	5.37627e-256	0.618453	0.746	0.654	1.14067	8.62354e-252
1	Mbd2	4.91995e-255	0.555934	0.75	0.632	1.18671	7.8916e-251
1	Smc4	5.2661e-255	0.681661	0.693	0.537	1.2905	8.44683e-251
1	Cox6c	1.05941e-252	0.378133	0.97	0.952	1.01891	1.69929e-248
1	Arhgdib	2.87185e-252	0.403674	0.983	0.971	1.01236	4.60644e-248
1	Rap1a	8.82142e-251	0.500388	0.831	0.804	1.03358	1.41496e-246
1	Fkbp3	4.06717e-249	0.617588	0.766	0.688	1.11337	6.52374e-245
1	Tsc22d4	8.17037e-249	0.541607	0.81	0.761	1.06439	1.31053e-244
1	Myl12a	1.47934e-247	0.468972	0.857	0.82	1.04512	2.37287e-243
1	Selplg	7.30439e-246	0.616869	0.681	0.491	1.38697	1.17162e-241
1	Il27ra	8.83295e-246	0.59484	0.416	0.227	1.8326	1.41681e-241
1	Vamp8	4.66141e-245	0.505959	0.786	0.73	1.07671	7.4769e-241
1	Pak2	1.01714e-244	0.563888	0.745	0.687	1.08443	1.63149e-240
1	Aebp2	1.1572e-243	0.604126	0.595	0.434	1.37097	1.85614e-239
1	Slfn2	1.33621e-243	0.754782	0.733	0.661	1.10893	2.14327e-239
1	Ankrd12	1.87102e-240	0.722927	0.672	0.582	1.15464	3.00112e-236
1	Arl6ip1	1.13714e-239	0.382698	0.869	0.825	1.05333	1.82396e-235
1	Nmb	7.51773e-239	0.472123	0.252	0.091	2.76923	1.20584e-234
1	Prr13	3.09278e-237	0.500929	0.78	0.72	1.08333	4.96082e-233
1	Hpcal1	4.35389e-236	0.521843	0.345	0.164	2.10366	6.98364e-232
1	Samhd1	1.15792e-231	0.802585	0.772	0.738	1.04607	1.85731e-227
1	Spn	6.14562e-230	0.566024	0.499	0.305	1.63607	9.85757e-226
1	Ramp1	1.17563e-229	0.607177	0.311	0.129	2.41085	1.88571e-225
1	Notch1	1.53712e-227	0.546825	0.35	0.175	2	2.46554e-223
1	Ndufa1	1.3409e-225	0.447345	0.803	0.74	1.08514	2.15081e-221
1	Fam105a	1.44576e-225	0.556637	0.405	0.227	1.78414	2.319e-221
1	Vasp	3.01269e-225	0.544955	0.742	0.682	1.08798	4.83236e-221
1	Psma2	1.5265e-224	0.428718	0.848	0.822	1.03163	2.44851e-220
1	Map1lc3b	1.1193e-223	0.52594	0.795	0.762	1.04331	1.79536e-219
1	Hacd3	2.63964e-223	0.549793	0.303	0.138	2.19565	4.23399e-219
1	Vamp5	1.57993e-222	0.58248	0.361	0.19	1.9	2.53421e-218
1	Ccs	2.61478e-222	0.642441	0.369	0.206	1.79126	4.19411e-218
1	Ucp2	1.14063e-221	0.353265	0.931	0.909	1.0242	1.82957e-217
1	Ttc39c	3.24289e-221	0.487688	0.281	0.117	2.40171	5.20159e-217
1	H2-T23	3.77287e-221	0.5015	0.899	0.89	1.01011	6.05168e-217
1	Sit1	2.18672e-220	0.519824	0.298	0.133	2.2406	3.50749e-216
1	Il6st	3.49299e-220	0.547032	0.337	0.165	2.04242	5.60276e-216
1	Vps54	5.72734e-220	0.649695	0.361	0.195	1.85128	9.18665e-216
1	Fam46c	2.00439e-219	0.547202	0.33	0.155	2.12903	3.21504e-215
1	Malt1	7.30144e-219	0.808982	0.561	0.43	1.30465	1.17115e-214
1	Bin2	6.42717e-217	0.588613	0.604	0.474	1.27426	1.03092e-212
1	Arpc2	4.26244e-213	0.364128	0.964	0.96	1.00417	6.83695e-209
1	Arl6ip5	7.75652e-212	0.508721	0.648	0.547	1.18464	1.24415e-207
1	Tes	1.91524e-210	0.574559	0.491	0.327	1.50153	3.07204e-206
1	Sec62	4.07078e-210	0.506385	0.757	0.716	1.05726	6.52953e-206
1	Ctla2a	1.48182e-208	0.683976	0.283	0.117	2.4188	2.37683e-204
1	Ube2b	5.96764e-208	0.503477	0.765	0.744	1.02823	9.57209e-204
1	Park7	1.898e-207	0.447384	0.821	0.79	1.03924	3.04439e-203
1	Vmp1	3.40183e-207	0.62903	0.549	0.428	1.28271	5.45654e-203
1	Tln1	1.75992e-206	0.528037	0.734	0.679	1.081	2.82291e-202
1	Jpt1	2.54373e-205	0.471469	0.855	0.822	1.04015	4.08015e-201
1	Ifi47	8.62282e-205	0.670752	0.449	0.29	1.54828	1.3831e-200
1	Srp14	1.53038e-204	0.449666	0.777	0.765	1.01569	2.45473e-200
1	AU020206	6.06523e-203	0.717469	0.572	0.461	1.24078	9.72862e-199
1	Psma3	1.20085e-202	0.427169	0.824	0.805	1.0236	1.92616e-198
1	Tbc1d10c	1.9175e-202	0.53209	0.65	0.554	1.17329	3.07566e-198
1	Malat1	3.49717e-202	0.55213	0.998	0.99	1.00808	5.60946e-198
1	Pycard	8.09729e-202	0.464998	0.717	0.626	1.14537	1.29881e-197
1	Rora	6.05121e-201	0.43084	0.43	0.223	1.92825	9.70615e-197
1	Atp5j	7.05406e-201	0.405061	0.885	0.863	1.02549	1.13147e-196
1	Lrp10	9.14033e-201	0.587423	0.62	0.529	1.17202	1.46611e-196
1	Frmd8	1.93997e-200	0.507234	0.353	0.194	1.81959	3.11172e-196
1	Oaz1	4.94863e-200	0.268586	0.991	0.987	1.00405	7.9376e-196
1	Irf2bpl	4.58965e-197	0.593796	0.434	0.276	1.57246	7.3618e-193
1	Arhgap9	7.37657e-196	0.537785	0.512	0.369	1.38753	1.1832e-191
1	H2-T22	3.08023e-194	0.581196	0.638	0.559	1.14132	4.9407e-190
1	AI504432	3.13957e-194	0.613798	0.356	0.198	1.79798	5.03587e-190
1	Ptger4	9.50708e-193	0.613711	0.373	0.209	1.78469	1.52494e-188
1	Chmp4b	1.01792e-192	0.465721	0.74	0.709	1.04372	1.63275e-188
1	Uqcr10	5.06527e-192	0.465677	0.845	0.812	1.04064	8.1247e-188
1	Zfp36l2	6.17164e-191	0.61161	0.879	0.784	1.12117	9.89932e-187
1	Reps1	2.6163e-190	0.552725	0.357	0.207	1.72464	4.19655e-186
1	Ptpn22	9.05276e-187	0.551699	0.74	0.639	1.15806	1.45206e-182
1	Psme1	1.04877e-186	0.426806	0.889	0.891	0.997755	1.68223e-182
1	Znrf1	2.25771e-186	0.531854	0.457	0.28	1.63214	3.62136e-182
1	H3f3b	3.79111e-185	0.305174	0.996	0.993	1.00302	6.08095e-181
1	Plcg1	5.29777e-185	0.488903	0.318	0.166	1.91566	8.49763e-181
1	Cnn2	6.15105e-184	0.489868	0.768	0.706	1.08782	9.86629e-180
1	Mllt3	9.15928e-183	0.528979	0.336	0.186	1.80645	1.46915e-178
1	Lamtor4	1.58328e-182	0.527035	0.663	0.609	1.08867	2.53957e-178
1	Son	7.71765e-182	0.393589	0.922	0.931	0.990333	1.23791e-177
1	Stx6	1.42191e-181	0.519914	0.376	0.229	1.64192	2.28074e-177
1	Gng5	2.66042e-179	0.380265	0.921	0.922	0.998915	4.26732e-175
1	Tomm7	2.81633e-179	0.367538	0.905	0.894	1.0123	4.5174e-175
1	Nrp1	6.55668e-179	0.454036	0.261	0.112	2.33036	1.05169e-174
1	Tmem65	2.35893e-178	0.463401	0.268	0.124	2.16129	3.78373e-174
1	Stx11	1.01197e-177	0.542019	0.276	0.134	2.0597	1.6232e-173
1	Anp32a	1.20276e-177	0.386474	0.875	0.844	1.03673	1.92922e-173
1	Gimap1	1.32702e-176	0.505087	0.839	0.791	1.06068	2.12854e-172
1	Kcnn4	4.68824e-176	0.603355	0.471	0.34	1.38529	7.51994e-172
1	Ndufb7	6.22282e-175	0.411035	0.808	0.776	1.04124	9.9814e-171
1	Traf1	5.02594e-174	0.52577	0.481	0.332	1.4488	8.0616e-170
1	Pfdn5	8.37529e-174	0.294201	0.981	0.981	1	1.3434e-169
1	Ubl5	1.06064e-173	0.365944	0.925	0.918	1.00763	1.70127e-169
1	Ddit4	1.62765e-173	0.629198	0.457	0.306	1.49346	2.61075e-169
1	Ppp1r12a	3.87411e-173	0.562723	0.639	0.573	1.11518	6.21407e-169
1	Vps28	4.18789e-172	0.502688	0.697	0.657	1.06088	6.71738e-168
1	Ubl3	1.16771e-171	0.601534	0.703	0.659	1.06677	1.87301e-167
1	Ldha	1.38974e-170	0.440716	0.755	0.68	1.11029	2.22914e-166
1	Ifi27	3.18679e-170	0.553521	0.586	0.487	1.20329	5.11161e-166
1	Isg15	1.76821e-169	0.659508	0.259	0.119	2.17647	2.83622e-165
1	Pigx	1.90862e-169	0.530828	0.44	0.307	1.43322	3.06142e-165
1	Chmp2a	6.3299e-168	0.470196	0.701	0.665	1.05414	1.01532e-163
1	Nt5c	1.41715e-167	0.484651	0.662	0.606	1.09241	2.27311e-163
1	Dgka	2.04371e-166	0.5443	0.406	0.265	1.53208	3.27812e-162
1	Socs1	1.09533e-164	0.576162	0.321	0.172	1.86628	1.7569e-160
1	Ubash3b	4.02522e-164	0.609188	0.347	0.206	1.68447	6.45646e-160
1	Selenok	7.25121e-164	0.369859	0.797	0.766	1.04047	1.16309e-159
1	Cyld	5.15185e-163	0.538561	0.56	0.474	1.18143	8.26357e-159
1	N4bp1	1.75732e-162	0.762795	0.416	0.293	1.4198	2.81874e-158
1	Dgkz	2.783e-161	0.550413	0.47	0.351	1.33903	4.46394e-157
1	Sem1	3.20247e-161	0.319598	0.935	0.926	1.00972	5.13676e-157
1	Spcs1	2.41891e-160	0.51785	0.681	0.644	1.05745	3.87993e-156
1	Supt4a	4.98646e-160	0.414513	0.796	0.781	1.01921	7.99829e-156
1	Plgrkt	6.30643e-159	0.512549	0.616	0.562	1.09609	1.01155e-154
1	2025-09-07	2.4736e-158	0.486653	0.766	0.743	1.03096	3.96765e-154
1	Scamp3	2.46754e-157	0.513698	0.446	0.325	1.37231	3.95793e-153
1	Nav2	5.5693e-157	0.625233	0.288	0.148	1.94595	8.93315e-153
1	Ndufb9	1.47821e-156	0.401913	0.758	0.737	1.02849	2.37105e-152
1	Cebpb	5.04747e-155	0.628187	0.495	0.357	1.38655	8.09614e-151
1	Prdm1	6.58722e-155	0.571326	0.266	0.135	1.97037	1.05659e-150
1	Capg	2.39914e-154	0.707006	0.751	0.794	0.945844	3.84823e-150
1	Cab39	7.17013e-154	0.551669	0.554	0.482	1.14938	1.15009e-149
1	Pdia3	8.74235e-154	0.368336	0.764	0.689	1.10885	1.40227e-149
1	Gbp4	6.6591e-152	0.513542	0.31	0.173	1.79191	1.06812e-147
1	Prrc2c	4.71306e-151	0.467213	0.795	0.78	1.01923	7.55975e-147
1	Emp3	2.10875e-150	0.519566	0.766	0.713	1.07433	3.38243e-146
1	Dok2	2.1047e-149	0.399023	0.357	0.205	1.74146	3.37593e-145
1	Psen2	8.10442e-149	0.549424	0.476	0.367	1.297	1.29995e-144
1	Cbr1	1.13821e-147	0.451721	0.293	0.162	1.80864	1.82568e-143
1	Tmbim6	1.54742e-147	0.375564	0.796	0.787	1.01144	2.48207e-143
1	Uqcrb	2.21471e-146	0.359655	0.794	0.778	1.02057	3.5524e-142
1	Gimap9	7.81675e-146	0.538516	0.484	0.375	1.29067	1.25381e-141
1	Lrba	8.46383e-146	0.516282	0.302	0.172	1.75581	1.3576e-141
1	Psmb3	1.85554e-145	0.36172	0.799	0.772	1.03497	2.97628e-141
1	Nrip1	7.84987e-144	0.635089	0.392	0.262	1.49618	1.25912e-139
1	Smap1	1.19509e-143	0.544762	0.568	0.5	1.136	1.91693e-139
1	Lfng	1.2658e-143	0.466158	0.339	0.2	1.695	2.03034e-139
1	Cdkn1b	4.81496e-143	0.534618	0.615	0.552	1.11413	7.72319e-139
1	AY036118	1.41843e-142	0.347379	0.886	0.892	0.993274	2.27516e-138
1	Gapdh	8.30296e-142	0.290166	0.966	0.955	1.01152	1.33179e-137
1	Zbp1	1.2454e-140	0.555659	0.35	0.222	1.57658	1.99762e-136
1	Mat2b	3.68206e-140	0.469396	0.599	0.551	1.08711	5.90602e-136
1	Tnfaip3	1.17359e-139	0.513984	0.457	0.314	1.45541	1.88243e-135
1	Ndufv3	1.17978e-139	0.427042	0.689	0.653	1.05513	1.89236e-135
1	Gstp1	2.62604e-139	0.46745	0.595	0.516	1.1531	4.21218e-135
1	Tasp1	5.04155e-139	0.461224	0.276	0.149	1.85235	8.08665e-135
1	Ptp4a2	5.50161e-139	0.361848	0.856	0.861	0.994193	8.82458e-135
1	Cmc1	5.96201e-139	0.508411	0.482	0.382	1.26178	9.56306e-135
1	Fam53b	7.45769e-139	0.506655	0.422	0.305	1.38361	1.19621e-134
1	Eea1	1.90444e-138	0.73119	0.371	0.252	1.47222	3.05472e-134
1	Ccng1	4.35149e-138	0.544859	0.387	0.27	1.43333	6.9798e-134
1	Ube2h	4.91579e-138	0.532965	0.485	0.385	1.25974	7.88493e-134
1	Sumo1	3.01081e-137	0.381615	0.769	0.769	1	4.82934e-133
1	Wnk1	2.42324e-136	0.393139	0.749	0.716	1.04609	3.88688e-132
1	Cox6b1	4.20737e-135	0.28423	0.934	0.936	0.997863	6.74862e-131
1	Coro2a	5.41741e-135	0.630025	0.34	0.215	1.5814	8.68952e-131
1	Ddx24	8.17137e-135	0.491573	0.635	0.604	1.05132	1.31069e-130
1	1110008P14Rik	2.19883e-134	0.504692	0.488	0.394	1.23858	3.52693e-130
1	Ssbp4	3.93108e-134	0.480905	0.444	0.336	1.32143	6.30545e-130
1	Actb	6.1639e-134	0.281967	1	0.999	1.001	9.88689e-130
1	Ube2d3	3.00938e-133	0.328935	0.906	0.919	0.985854	4.82705e-129
1	Bcl2a1b	3.39915e-133	0.58363	0.713	0.65	1.09692	5.45223e-129
1	Tap2	2.92621e-132	0.486518	0.557	0.489	1.13906	4.69364e-128
1	Ttc39b	5.46285e-132	0.505233	0.403	0.288	1.39931	8.76242e-128
1	Ablim1	1.32115e-131	0.471602	0.681	0.618	1.10194	2.11913e-127
1	Arhgef1	3.30321e-130	0.406482	0.748	0.737	1.01493	5.29836e-126
1	Sap18	6.2463e-130	0.434661	0.722	0.704	1.02557	1.00191e-125
1	Mrpl52	4.31539e-129	0.367238	0.839	0.825	1.01697	6.92189e-125
1	Arpc1b	3.41596e-128	0.310461	0.917	0.916	1.00109	5.4792e-124
1	Tpr	3.89993e-128	0.534619	0.771	0.767	1.00522	6.25549e-124
1	Sumo2	8.36371e-128	0.254639	0.946	0.939	1.00745	1.34154e-123
1	Orai1	2.96932e-127	0.580316	0.378	0.262	1.44275	4.76279e-123
1	Isg20	6.28209e-127	0.496457	0.278	0.159	1.74843	1.00765e-122
1	Jak1	6.91189e-127	0.392305	0.775	0.77	1.00649	1.10867e-122
1	Dnajc8	1.72482e-126	0.437933	0.715	0.692	1.03324	2.76661e-122
1	Rac1	3.21966e-126	0.364805	0.78	0.749	1.04139	5.16433e-122
1	Pomp	6.82214e-126	0.354888	0.795	0.777	1.02317	1.09427e-121
1	Psenen	1.19809e-125	0.37844	0.78	0.798	0.977444	1.92173e-121
1	Bnip3l	3.07788e-125	0.429063	0.644	0.612	1.05229	4.93692e-121
1	Tnfaip8	3.70093e-125	0.484851	0.737	0.734	1.00409	5.9363e-121
1	Scp2	4.2244e-125	0.355331	0.755	0.755	1	6.77594e-121
1	Lrrfip1	2.05484e-124	0.466778	0.546	0.465	1.17419	3.29596e-120
1	Rap1b	3.08288e-124	0.371542	0.804	0.805	0.998758	4.94494e-120
1	Cdc42se2	1.02723e-123	0.471659	0.643	0.619	1.03877	1.64767e-119
1	Ddx5	6.20409e-123	0.273827	0.993	0.989	1.00404	9.95135e-119
1	2810474O19Rik	1.7345e-122	0.75912	0.578	0.531	1.08851	2.78213e-118
1	Fam129a	5.43581e-122	0.514593	0.363	0.235	1.54468	8.71905e-118
1	Gpr174	4.5764e-121	0.424784	0.347	0.219	1.58447	7.34054e-117
1	Prdx1	1.18357e-120	0.262459	0.863	0.842	1.02494	1.89844e-116
1	Crtc3	1.8575e-120	0.487746	0.403	0.29	1.38966	2.97943e-116
1	Fis1	2.17175e-120	0.34363	0.796	0.814	0.977887	3.48349e-116
1	Cotl1	2.32011e-120	0.40448	0.807	0.794	1.01637	3.72146e-116
1	Tmem160	2.57258e-120	0.393261	0.672	0.651	1.03226	4.12642e-116
1	Dusp5	8.15341e-119	0.586835	0.333	0.21	1.58571	1.30781e-114
1	Rbm39	1.60037e-118	0.310035	0.942	0.951	0.990536	2.567e-114
1	Atox1	6.45742e-118	0.301623	0.75	0.714	1.05042	1.03577e-113
1	Ltb	1.33164e-117	0.425852	0.921	0.851	1.08226	2.13595e-113
1	Uqcrq	5.50296e-117	0.346579	0.779	0.761	1.02365	8.82676e-113
1	Esyt2	1.51292e-116	0.453926	0.379	0.265	1.43019	2.42673e-112
1	Il16	5.97437e-116	0.489888	0.548	0.485	1.1299	9.58288e-112
1	Ppp1ca	1.16202e-115	0.292988	0.877	0.878	0.998861	1.86388e-111
1	Tecpr1	2.00883e-115	0.422212	0.338	0.217	1.5576	3.22216e-111
1	Ccdc88c	3.49758e-115	0.474164	0.508	0.421	1.20665	5.61012e-111
1	Snx20	2.84613e-114	0.486454	0.581	0.542	1.07196	4.56519e-110
1	Gpx4	8.51829e-114	0.43978	0.827	0.818	1.011	1.36633e-109
1	Cap1	3.21615e-112	0.408932	0.631	0.596	1.05872	5.1587e-108
1	Rasal3	5.82616e-112	0.442951	0.4	0.294	1.36054	9.34516e-108
1	Coro1a	1.30461e-110	0.259242	0.99	0.957	1.03448	2.09259e-106
1	Naa10	1.52093e-109	0.50689	0.476	0.408	1.16667	2.43956e-105
1	Cox20	1.10248e-108	0.449751	0.513	0.445	1.15281	1.76839e-104
1	Sla	7.18203e-107	0.488373	0.527	0.46	1.14565	1.152e-102
1	Glipr1	1.52443e-106	0.456199	0.412	0.303	1.35974	2.44518e-102
1	Mettl23	1.57886e-106	0.365232	0.7	0.696	1.00575	2.5325e-102
1	Atp6v1d	2.12122e-105	0.464651	0.472	0.401	1.17706	3.40244e-101
1	Ccr2	2.42914e-105	0.577033	0.287	0.163	1.76074	3.89634e-101
1	Msi2	2.90975e-105	0.506344	0.523	0.467	1.11991	4.66724e-101
1	Tma7	3.29866e-105	0.276025	0.902	0.91	0.991209	5.29104e-101
1	Pim1	2.89156e-104	0.709563	0.642	0.591	1.08629	4.63807e-100
1	Nabp1	6.40492e-104	0.427976	0.273	0.163	1.67485	1.02735e-99
1	Mdh2	6.43499e-104	0.359279	0.685	0.679	1.00884	1.03217e-99
1	Cytip	6.9888e-103	0.465724	0.697	0.687	1.01456	1.121e-98
1	Rassf5	5.31748e-102	0.434592	0.52	0.456	1.14035	8.52924e-98
1	Syf2	7.27107e-102	0.375346	0.7	0.709	0.987306	1.16628e-97
1	Cox7b	9.53733e-102	0.31523	0.824	0.831	0.991576	1.52979e-97
1	Kdm5b	1.43446e-101	0.351947	0.252	0.144	1.75	2.30087e-97
1	Ube2i	1.66433e-101	0.336357	0.79	0.789	1.00127	2.66959e-97
1	Rnf149	2.01614e-101	0.427484	0.342	0.235	1.45532	3.2339e-97
1	Rbx1	4.41707e-100	0.299063	0.838	0.852	0.983568	7.08499e-96
1	Gabarapl2	1.94477e-99	0.358259	0.686	0.69	0.994203	3.11941e-95
1	Atp5g3	5.75044e-99	0.313391	0.779	0.763	1.02097	9.22371e-95
1	Ncor1	1.72092e-98	0.363732	0.722	0.707	1.02122	2.76036e-94
1	Anxa6	3.84007e-98	0.434159	0.571	0.493	1.15822	6.15948e-94
1	Rasgrp1	1.91194e-97	0.464515	0.461	0.383	1.20366	3.06674e-93
1	Lcp1	5.43892e-97	0.284935	0.887	0.872	1.0172	8.72402e-93
1	Aprt	7.58359e-97	0.40929	0.623	0.591	1.05415	1.21641e-92
1	Sin3b	1.11178e-96	0.3704	0.639	0.628	1.01752	1.78329e-92
1	Smdt1	2.23071e-96	0.341115	0.766	0.758	1.01055	3.57805e-92
1	Cited2	4.25665e-96	0.499409	0.536	0.453	1.18322	6.82766e-92
1	Osbpl3	2.02126e-95	0.386343	0.277	0.169	1.63905	3.2421e-91
1	Stat4	8.26178e-95	0.439435	0.298	0.191	1.56021	1.32519e-90
1	Nfkbia	9.17042e-95	0.682249	0.737	0.74	0.995946	1.47094e-90
1	Vgll4	1.8012e-93	0.467474	0.41	0.327	1.25382	2.88912e-89
1	Crbn	8.09213e-93	0.471469	0.373	0.287	1.29965	1.29798e-88
1	Edf1	9.53647e-93	0.307312	0.762	0.773	0.98577	1.52965e-88
1	Klf13	1.0648e-92	0.416227	0.624	0.592	1.05405	1.70794e-88
1	Spint2	2.15658e-92	0.397064	0.433	0.349	1.24069	3.45916e-88
1	Apbb1ip	3.33458e-92	0.422328	0.595	0.564	1.05496	5.34866e-88
1	Cbx3	8.66059e-92	0.269759	0.785	0.756	1.03836	1.38916e-87
1	Pgs1	1.56679e-91	0.400131	0.304	0.208	1.46154	2.51313e-87
1	Cdipt	2.50293e-91	0.45559	0.428	0.353	1.21246	4.0147e-87
1	Heca	1.16243e-90	0.465834	0.411	0.331	1.24169	1.86453e-86
1	Ptms	2.44024e-90	0.416523	0.514	0.421	1.2209	3.91414e-86
1	Phc3	4.16528e-90	0.458884	0.382	0.294	1.29932	6.68111e-86
1	Sec11a	1.93834e-89	0.355807	0.634	0.625	1.0144	3.10909e-85
1	Fam169b	7.10902e-89	0.42256	0.372	0.273	1.36264	1.14029e-84
1	Zdhhc18	8.84962e-89	0.413962	0.524	0.467	1.12206	1.41948e-84
1	Bex3	1.09628e-88	0.374522	0.397	0.302	1.31457	1.75844e-84
1	Akna	1.12559e-88	0.430691	0.542	0.501	1.08184	1.80545e-84
1	Srpk1	2.23089e-88	0.396989	0.487	0.414	1.17633	3.57835e-84
1	Usmg5	1.56222e-87	0.341597	0.709	0.718	0.987465	2.5058e-83
1	Itgav	1.72056e-87	0.447647	0.266	0.171	1.55556	2.75978e-83
1	Prrc2b	2.92072e-87	0.438971	0.446	0.382	1.16754	4.68484e-83
1	Ly6a	4.19642e-87	0.850737	0.689	0.689	1	6.73106e-83
1	Gpsm3	5.50823e-86	0.378527	0.652	0.644	1.01242	8.83521e-82
1	Ssb	7.23575e-86	0.323402	0.729	0.735	0.991837	1.16061e-81
1	Clint1	8.09155e-86	0.405825	0.56	0.519	1.079	1.29789e-81
1	Mthfsl	6.28717e-85	0.467869	0.467	0.415	1.1253	1.00846e-80
1	Cox14	1.25614e-84	0.390409	0.62	0.633	0.979463	2.01485e-80
1	Dynlrb1	1.51818e-84	0.345944	0.644	0.639	1.00782	2.43516e-80
1	Rab2a	1.16363e-83	0.360222	0.63	0.621	1.01449	1.86647e-79
1	Srp9	2.06835e-83	0.283232	0.798	0.815	0.979141	3.31764e-79
1	Inpp1	4.17745e-83	0.345428	0.254	0.161	1.57764	6.70063e-79
1	Coq10b	6.49853e-83	0.471217	0.386	0.306	1.26144	1.04236e-78
1	Tmem173	4.92276e-82	0.421896	0.386	0.308	1.25325	7.8961e-78
1	Tmed9	5.34672e-82	0.299877	0.703	0.71	0.990141	8.57613e-78
1	Crlf2	1.03435e-81	0.45376	0.563	0.542	1.03875	1.65909e-77
1	Rab27a	1.18969e-81	0.337016	0.272	0.174	1.56322	1.90826e-77
1	Pld3	2.49963e-81	0.372552	0.347	0.252	1.37698	4.0094e-77
1	Ndufa3	8.76511e-81	0.29675	0.785	0.815	0.96319	1.40592e-76
1	AI467606	4.69464e-79	0.415926	0.401	0.322	1.24534	7.5302e-75
1	Sh3kbp1	5.08036e-79	0.381401	0.608	0.604	1.00662	8.14889e-75
1	Tgfbr1	7.8728e-79	0.498277	0.29	0.206	1.40777	1.2628e-74
1	Mier1	9.79487e-79	0.422408	0.623	0.614	1.01466	1.5711e-74
1	Ski	2.99934e-78	0.403046	0.397	0.319	1.24451	4.81093e-74
1	Dnajc1	7.46714e-78	0.430235	0.347	0.268	1.29478	1.19773e-73
1	Sf3b6	3.9247e-77	0.27729	0.763	0.781	0.976953	6.29521e-73
1	Aak1	4.0359e-76	0.370603	0.31	0.222	1.3964	6.47358e-72
1	Atp5k	4.75892e-76	0.280412	0.782	0.79	0.989873	7.63331e-72
1	Tnip1	1.16286e-75	0.406512	0.349	0.27	1.29259	1.86524e-71
1	Rap1gds1	3.42798e-75	0.38925	0.349	0.267	1.30712	5.49848e-71
1	Spty2d1	6.26375e-75	0.515758	0.357	0.284	1.25704	1.00471e-70
1	Tap1	9.56053e-75	0.425326	0.561	0.542	1.03506	1.53351e-70
1	Nxpe3	1.13532e-74	0.364765	0.28	0.192	1.45833	1.82105e-70
1	Ndufa5	1.22314e-74	0.352328	0.608	0.605	1.00496	1.96191e-70
1	Atp2b4	1.39612e-74	0.309093	0.272	0.171	1.59064	2.23938e-70
1	Psmb9	3.86034e-74	0.322173	0.73	0.73	1	6.19199e-70
1	Dctn6	4.41778e-74	0.427164	0.408	0.348	1.17241	7.08612e-70
1	Trir	6.26308e-74	0.283144	0.732	0.749	0.977303	1.0046e-69
1	Bloc1s1	9.52303e-74	0.392606	0.548	0.534	1.02622	1.52749e-69
1	Ccdc12	1.66273e-73	0.305742	0.696	0.704	0.988636	2.66703e-69
1	Ssbp3	5.04659e-73	0.369485	0.375	0.288	1.30208	8.09473e-69
1	Fam104a	2.58658e-72	0.365112	0.606	0.615	0.985366	4.14887e-68
1	Cd84	2.66335e-72	0.388647	0.51	0.457	1.11597	4.27201e-68
1	Sp100	3.31263e-72	0.323964	0.694	0.69	1.0058	5.31345e-68
1	Asxl2	2.14708e-71	0.485155	0.467	0.43	1.08605	3.44391e-67
1	Sod2	3.17971e-71	0.405048	0.48	0.447	1.07383	5.10025e-67
1	Sar1b	1.57608e-70	0.356962	0.481	0.449	1.07127	2.52804e-66
1	Chat	2.22127e-70	0.537412	0.431	0.37	1.16486	3.56292e-66
1	Cnbp	3.30562e-70	0.27924	0.843	0.875	0.963429	5.30222e-66
1	Prdx2	8.11314e-70	0.290007	0.69	0.715	0.965035	1.30135e-65
1	Cast	2.00456e-69	0.420596	0.521	0.477	1.09224	3.21531e-65
1	Psma4	2.72575e-69	0.32127	0.648	0.649	0.998459	4.37211e-65
1	Rabac1	2.94342e-69	0.302982	0.773	0.787	0.982211	4.72124e-65
1	Gltp	3.12796e-69	0.329507	0.544	0.506	1.0751	5.01725e-65
1	Asxl1	3.70481e-69	0.408374	0.325	0.25	1.3	5.94252e-65
1	Pdcd4	3.87325e-69	0.277575	0.862	0.837	1.02987	6.21269e-65
1	Tmem59	8.13157e-69	0.311815	0.661	0.665	0.993985	1.3043e-64
1	Stk4	9.32366e-69	0.395982	0.615	0.617	0.996759	1.49552e-64
1	Uqcr11	1.12737e-68	0.274994	0.74	0.749	0.987984	1.8083e-64
1	Csnk1a1	2.5913e-68	0.316437	0.692	0.726	0.953168	4.15644e-64
1	Fam173a	3.99527e-68	0.363764	0.508	0.477	1.06499	6.40842e-64
1	Pmepa1	9.86554e-68	0.470728	0.299	0.216	1.38426	1.58243e-63
1	Arid5b	2.02051e-67	0.533329	0.412	0.354	1.16384	3.2409e-63
1	Nsd3	2.40785e-67	0.388696	0.592	0.593	0.998314	3.86219e-63
1	Faah	2.46378e-67	0.378047	0.344	0.263	1.30798	3.95191e-63
1	Hbs1l	2.64542e-67	0.387835	0.288	0.208	1.38462	4.24325e-63
1	Tmem154	4.86537e-67	0.449512	0.343	0.275	1.24727	7.80405e-63
1	Peak1	1.21721e-66	0.356767	0.265	0.182	1.45604	1.9524e-62
1	Btg2	9.81301e-66	0.291029	0.815	0.81	1.00617	1.57401e-61
1	Paip2	1.11313e-65	0.288286	0.766	0.811	0.944513	1.78546e-61
1	D8Ertd738e	1.39221e-65	0.281707	0.751	0.781	0.961588	2.2331e-61
1	Fmnl1	6.94506e-65	0.343211	0.521	0.48	1.08542	1.11399e-60
1	Irf1	8.31949e-65	0.447785	0.356	0.282	1.26241	1.33445e-60
1	Pstpip1	1.3864e-64	0.355677	0.381	0.311	1.22508	2.22378e-60
1	Ppp2r5c	1.62095e-64	0.362017	0.498	0.468	1.0641	2.6e-60
1	Def6	7.64331e-64	0.362746	0.365	0.293	1.24573	1.22599e-59
1	Ifngr1	1.12594e-63	0.573994	0.505	0.463	1.09071	1.806e-59
1	Psma7	2.03615e-63	0.260946	0.776	0.8	0.97	3.26598e-59
1	Zbtb1	2.15819e-63	0.423206	0.381	0.32	1.19063	3.46174e-59
1	Ndufs4	3.19784e-63	0.296059	0.605	0.615	0.98374	5.12933e-59
1	Nktr	3.85404e-63	0.39952	0.572	0.567	1.00882	6.18188e-59
1	Psmd4	1.06496e-62	0.305791	0.638	0.654	0.975535	1.7082e-58
1	Jund	1.88803e-62	0.294304	0.949	0.965	0.98342	3.02841e-58
1	Gimap8	2.34783e-62	0.364535	0.384	0.311	1.23473	3.76591e-58
1	Thap3	4.66508e-62	0.376863	0.337	0.268	1.25746	7.48279e-58
1	Drap1	7.91131e-62	0.310739	0.654	0.675	0.968889	1.26897e-57
1	Cflar	2.45135e-61	0.403488	0.456	0.412	1.1068	3.93197e-57
1	Tmem258	7.52232e-61	0.253743	0.785	0.803	0.977584	1.20658e-56
1	Rer1	1.35612e-60	0.289254	0.628	0.643	0.976672	2.17522e-56
1	Tnfaip8l2	2.05106e-60	0.358566	0.444	0.393	1.12977	3.2899e-56
1	Maz	4.17802e-60	0.348584	0.497	0.456	1.08991	6.70154e-56
1	Cers4	9.42404e-60	0.381651	0.341	0.27	1.26296	1.51162e-55
1	Cd53	3.01561e-59	0.303053	0.813	0.849	0.957597	4.83703e-55
1	Capza1	5.06486e-59	0.320185	0.598	0.604	0.990066	8.12404e-55
1	Bax	1.11989e-58	0.310754	0.625	0.639	0.978091	1.7963e-54
1	Dnaja2	1.14263e-58	0.319558	0.6	0.616	0.974026	1.83278e-54
1	Zc3hav1	9.11141e-58	0.383937	0.537	0.526	1.02091	1.46147e-53
1	Pafah1b1	2.69661e-57	0.299393	0.658	0.682	0.964809	4.32536e-53
1	Txndc17	2.88865e-57	0.286368	0.606	0.622	0.974277	4.63339e-53
1	Csnk2b	3.45897e-57	0.293135	0.617	0.622	0.991961	5.54819e-53
1	Minos1	3.47109e-57	0.25824	0.708	0.724	0.977901	5.56762e-53
1	Pitpnc1	1.15426e-56	0.371194	0.391	0.323	1.21053	1.85143e-52
1	Sf3b1	3.73266e-56	0.26863	0.8	0.837	0.955795	5.98718e-52
1	Mthfs	3.81469e-56	0.386163	0.369	0.317	1.16404	6.11877e-52
1	Prdx5	5.59028e-56	0.297203	0.592	0.605	0.978512	8.96681e-52
1	Crlf3	5.99466e-56	0.378296	0.695	0.73	0.952055	9.61543e-52
1	Ssu72	7.5378e-56	0.338653	0.602	0.627	0.960128	1.20906e-51
1	Raly	9.54045e-56	0.263042	0.648	0.632	1.02532	1.53029e-51
1	H1f0	1.0717e-55	0.371444	0.287	0.211	1.36019	1.719e-51
1	Bag1	1.35291e-54	0.296342	0.577	0.576	1.00174	2.17007e-50
1	Cops9	1.73943e-54	0.266415	0.655	0.682	0.960411	2.79004e-50
1	Rhof	1.95823e-54	0.35024	0.381	0.323	1.17957	3.14101e-50
1	Cd44	2.84576e-54	0.311816	0.523	0.485	1.07835	4.5646e-50
1	Idnk	4.97958e-54	0.375236	0.48	0.465	1.03226	7.98725e-50
1	Top1	6.56635e-54	0.294245	0.651	0.659	0.98786	1.05324e-49
1	Rwdd1	7.03622e-54	0.317329	0.592	0.602	0.983389	1.12861e-49
1	Rnf138	2.73655e-53	0.386658	0.388	0.345	1.12464	4.38943e-49
1	Sash3	5.84454e-53	0.352876	0.507	0.491	1.03259	9.37464e-49
1	Pdcd6	7.44113e-53	0.29186	0.561	0.563	0.996448	1.19356e-48
1	Gna13	9.66111e-53	0.427466	0.599	0.613	0.977162	1.54964e-48
1	Zdhhc20	9.70765e-53	0.38255	0.48	0.462	1.03896	1.55711e-48
1	Chd4	1.04045e-52	0.342798	0.63	0.645	0.976744	1.66888e-48
1	Rock1	1.40861e-52	0.344246	0.634	0.653	0.970904	2.25942e-48
1	Jak2	2.60619e-52	0.375137	0.353	0.292	1.2089	4.18033e-48
1	Tapbp	7.10623e-52	0.309405	0.618	0.63	0.980952	1.13984e-47
1	4932438A13Rik	8.47627e-52	0.400851	0.45	0.419	1.07399	1.35959e-47
1	Jakmip1	1.20322e-51	0.350432	0.373	0.319	1.16928	1.92997e-47
1	Ssh2	1.37341e-51	0.414454	0.505	0.491	1.02851	2.20295e-47
1	Acot9	2.7385e-51	0.355259	0.312	0.252	1.2381	4.39255e-47
1	Kif21b	2.4369e-50	0.362408	0.37	0.316	1.17089	3.90879e-46
1	Ndufs6	4.47313e-50	0.304204	0.58	0.598	0.9699	7.1749e-46
1	Ppp2ca	6.08332e-50	0.284071	0.634	0.663	0.956259	9.75765e-46
1	Itgb1	5.07744e-49	0.536211	0.488	0.45	1.08444	8.14422e-45
1	Stat5b	5.31632e-49	0.359439	0.303	0.242	1.25207	8.52737e-45
1	Mllt6	8.33017e-49	0.343277	0.32	0.259	1.23552	1.33616e-44
1	Nfatc2	9.10999e-49	0.287494	0.25	0.182	1.37363	1.46124e-44
1	Traf3ip3	1.21633e-48	0.340194	0.501	0.486	1.03086	1.95099e-44
1	Higd1a	2.3857e-48	0.308277	0.505	0.488	1.03484	3.82667e-44
1	D16Ertd472e	2.55583e-48	0.363842	0.336	0.277	1.213	4.09956e-44
1	Sirt7	2.59156e-48	0.347811	0.437	0.413	1.05811	4.15687e-44
1	Odc1	9.10594e-48	0.51199	0.418	0.382	1.09424	1.46059e-43
1	Tbrg1	9.86065e-48	0.350436	0.521	0.53	0.983019	1.58165e-43
1	H13	9.96567e-48	0.310297	0.472	0.444	1.06306	1.59849e-43
1	Snw1	1.43887e-47	0.357774	0.529	0.54	0.97963	2.30795e-43
1	Fryl	1.78138e-47	0.354896	0.375	0.327	1.14679	2.85733e-43
1	Ppp1r14b	2.89853e-47	0.497545	0.554	0.541	1.02403	4.64925e-43
1	Sdhaf1	3.15238e-47	0.478841	0.456	0.427	1.06792	5.05642e-43
1	Pik3c2a	4.76461e-47	0.346199	0.259	0.197	1.31472	7.64243e-43
1	Hp1bp3	1.12323e-46	0.301041	0.549	0.537	1.02235	1.80166e-42
1	Cbx4	1.51654e-46	0.35611	0.331	0.281	1.17794	2.43254e-42
1	Srpk2	2.29131e-46	0.401727	0.478	0.468	1.02137	3.67526e-42
1	Lasp1	5.76214e-46	0.310098	0.349	0.294	1.18707	9.24247e-42
1	Rbm38	8.95417e-46	0.357282	0.475	0.444	1.06982	1.43625e-41
1	Chic2	1.43321e-45	0.315528	0.536	0.553	0.969259	2.29887e-41
1	Pttg1	5.62391e-45	0.349224	0.341	0.292	1.16781	9.02075e-41
1	Parp14	7.76788e-45	0.367317	0.328	0.272	1.20588	1.24597e-40
1	H2afj	1.33278e-44	0.265482	0.768	0.815	0.942331	2.13778e-40
1	Elf1	2.82913e-44	0.291059	0.695	0.739	0.94046	4.53793e-40
1	Stk10	3.8232e-44	0.353001	0.418	0.379	1.1029	6.13242e-40
1	Ebp	4.44798e-44	0.316817	0.432	0.412	1.04854	7.13456e-40
1	Dtx3l	1.43653e-43	0.342193	0.287	0.23	1.24783	2.30419e-39
1	Cetn2	3.22508e-43	0.341365	0.487	0.482	1.01037	5.17303e-39
1	R3hdm4	3.22784e-43	0.313405	0.467	0.458	1.01965	5.17746e-39
1	Arid4a	5.17284e-43	0.396766	0.486	0.479	1.01461	8.29724e-39
1	Rps6ka1	5.89115e-43	0.342522	0.341	0.295	1.15593	9.44941e-39
1	Ywhab	7.31224e-43	0.254078	0.651	0.664	0.980422	1.17288e-38
1	Il21r	8.41919e-43	0.30714	0.367	0.316	1.16139	1.35044e-38
1	Wdr83os	1.03472e-42	0.288523	0.577	0.594	0.97138	1.6597e-38
1	Pbxip1	1.56198e-42	0.336284	0.358	0.309	1.15858	2.50542e-38
1	Frg1	1.87182e-42	0.296019	0.53	0.53	1	3.0024e-38
1	Mrps21	2.43223e-42	0.257416	0.616	0.647	0.952087	3.9013e-38
1	Rab11a	3.87906e-42	0.368053	0.469	0.466	1.00644	6.22202e-38
1	Mif	5.08398e-42	0.299872	0.72	0.728	0.989011	8.15471e-38
1	1110008F13Rik	6.40713e-42	0.309257	0.503	0.507	0.99211	1.0277e-37
1	Ldb1	6.44219e-42	0.341003	0.404	0.376	1.07447	1.03333e-37
1	Tmem126a	9.13263e-42	0.31742	0.391	0.365	1.07123	1.46487e-37
1	Emg1	2.43994e-41	0.250545	0.634	0.668	0.949102	3.91367e-37
1	Tank	2.63716e-41	0.402273	0.414	0.391	1.05882	4.23001e-37
1	Clip1	2.82903e-41	0.305225	0.252	0.193	1.3057	4.53777e-37
1	Tpst2	3.16061e-41	0.3267	0.403	0.364	1.10714	5.06962e-37
1	Fam103a1	8.71364e-41	0.296136	0.53	0.552	0.960145	1.39767e-36
1	Znrf2	1.27645e-40	0.318077	0.421	0.392	1.07398	2.04743e-36
1	Trim59	3.05902e-40	0.387904	0.335	0.284	1.17958	4.90667e-36
1	Mrpl58	5.08273e-40	0.323332	0.401	0.372	1.07796	8.1527e-36
1	Hsbp1	1.07468e-39	0.310231	0.569	0.599	0.949917	1.72379e-35
1	Twf2	1.20151e-39	0.312944	0.48	0.472	1.01695	1.92721e-35
1	Nmi	5.79266e-39	0.337512	0.4	0.376	1.06383	9.29142e-35
1	Mrpl54	6.79699e-39	0.298696	0.553	0.572	0.966783	1.09024e-34
1	Ide	1.08912e-38	0.302553	0.296	0.245	1.20816	1.74694e-34
1	Exosc8	4.13917e-38	0.310375	0.458	0.44	1.04091	6.63924e-34
1	Thoc7	5.01043e-38	0.314463	0.521	0.518	1.00579	8.03673e-34
1	Cyth4	5.10452e-38	0.298571	0.436	0.398	1.09548	8.18766e-34
1	Psip1	7.35642e-38	0.268022	0.488	0.453	1.07726	1.17997e-33
1	Ephx1	8.21737e-38	0.356979	0.342	0.29	1.17931	1.31807e-33
1	Vcp	8.70611e-38	0.279398	0.61	0.638	0.956113	1.39646e-33
1	Ccnd3	1.2483e-37	0.357229	0.55	0.556	0.989209	2.00228e-33
1	Arl5c	3.51375e-37	0.361783	0.401	0.363	1.10468	5.63606e-33
1	Gng2	6.89855e-37	0.273156	0.573	0.581	0.986231	1.10653e-32
1	Ubac2	9.02023e-37	0.446165	0.378	0.354	1.0678	1.44684e-32
1	Rsrc2	1.14117e-36	0.307699	0.616	0.656	0.939024	1.83044e-32
1	Gadd45b	2.0744e-36	0.41977	0.417	0.362	1.15193	3.32734e-32
1	Gsk3b	2.30391e-36	0.310795	0.52	0.527	0.986717	3.69547e-32
1	Aip	2.89541e-36	0.313616	0.421	0.404	1.04208	4.64424e-32
1	Ndfip2	2.92758e-36	0.300899	0.379	0.351	1.07977	4.69584e-32
1	Slc35b3	5.75952e-36	0.300798	0.267	0.217	1.23041	9.23826e-32
1	Rasa1	6.83622e-36	0.343695	0.329	0.289	1.13841	1.09653e-31
1	Dhrs7	8.82911e-36	0.30996	0.33	0.29	1.13793	1.41619e-31
1	Fam96b	2.018e-35	0.330859	0.404	0.392	1.03061	3.23687e-31
1	Mien1	2.78054e-34	0.278326	0.51	0.532	0.958647	4.45999e-30
1	Cdk17	3.70892e-34	0.298355	0.295	0.25	1.18	5.94911e-30
1	Cdk6	4.12977e-34	0.372296	0.34	0.296	1.14865	6.62415e-30
1	Arf3	5.1247e-34	0.298972	0.349	0.315	1.10794	8.22001e-30
1	Rhog	5.56284e-34	0.273875	0.506	0.506	1	8.92279e-30
1	Hectd1	1.01603e-33	0.273945	0.532	0.552	0.963768	1.62971e-29
1	Smad7	1.59897e-33	0.397713	0.413	0.389	1.0617	2.56474e-29
1	Ech1	2.6277e-33	0.298857	0.457	0.462	0.989177	4.21482e-29
1	Sbf1	2.88148e-33	0.295502	0.303	0.264	1.14773	4.62189e-29
1	Lamtor5	2.16678e-32	0.272252	0.54	0.576	0.9375	3.47552e-28
1	Atrx	3.84813e-32	0.285719	0.657	0.7	0.938571	6.17241e-28
1	Rbl2	6.15478e-32	0.319696	0.351	0.314	1.11783	9.87226e-28
1	Tespa1	6.66672e-32	0.398368	0.452	0.443	1.02032	1.06934e-27
1	Wipf1	7.34776e-32	0.300397	0.477	0.48	0.99375	1.17858e-27
1	Capn1	1.31552e-31	0.277021	0.307	0.269	1.14126	2.11009e-27
1	Cbl	2.1739e-31	0.303768	0.5	0.501	0.998004	3.48694e-27
1	Stat3	2.5148e-31	0.29953	0.425	0.412	1.03155	4.03373e-27
1	Tpp2	4.98381e-31	0.335566	0.386	0.369	1.04607	7.99402e-27
1	H2-Q6	1.19872e-30	0.287534	0.669	0.701	0.954351	1.92275e-26
1	Cox17	1.64769e-30	0.270375	0.696	0.755	0.921854	2.6429e-26
1	Acap1	1.23694e-29	0.297412	0.408	0.391	1.04348	1.98406e-25
1	Crebbp	1.62152e-29	0.284942	0.49	0.501	0.978044	2.60091e-25
1	Rab10	1.73385e-29	0.284772	0.524	0.561	0.934046	2.78109e-25
1	Trim8	1.93084e-29	0.334868	0.315	0.282	1.11702	3.09706e-25
1	Prex1	2.56501e-29	0.262097	0.366	0.325	1.12615	4.11428e-25
1	Fgl2	3.46964e-29	0.417397	0.301	0.25	1.204	5.5653e-25
1	Arhgap15	4.39976e-29	0.287864	0.581	0.616	0.943182	7.05721e-25
1	Oxr1	4.7986e-29	0.32212	0.3	0.269	1.11524	7.69696e-25
1	Vrk1	6.19479e-29	0.298309	0.412	0.395	1.04304	9.93644e-25
1	Retreg1	1.54353e-28	0.27832	0.446	0.435	1.02529	2.47583e-24
1	Agpat3	2.25216e-28	0.315904	0.353	0.334	1.05689	3.61246e-24
1	P2ry10	2.27501e-28	0.372813	0.405	0.389	1.04113	3.64912e-24
1	Tprgl	3.17326e-28	0.254804	0.538	0.567	0.948854	5.08991e-24
1	Phf20l1	3.41309e-28	0.320717	0.45	0.455	0.989011	5.4746e-24
1	Smim11	3.41549e-28	0.275717	0.466	0.478	0.974895	5.47845e-24
1	Tapbpl	3.8387e-28	0.304179	0.259	0.218	1.18807	6.15728e-24
1	Fermt3	4.34449e-28	0.265669	0.54	0.566	0.954064	6.96857e-24
1	Arhgef3	6.76526e-28	0.254195	0.315	0.273	1.15385	1.08515e-23
1	Lgals9	7.10115e-28	0.268048	0.357	0.326	1.09509	1.13902e-23
1	Nap1l4	7.45205e-28	0.285584	0.447	0.451	0.991131	1.19531e-23
1	Itpr2	3.00187e-27	0.325715	0.414	0.403	1.0273	4.81499e-23
1	Sesn3	3.13616e-27	0.323408	0.424	0.417	1.01679	5.03039e-23
1	Zfp292	8.2565e-27	0.308697	0.515	0.539	0.955473	1.32434e-22
1	Dusp2	1.09005e-26	0.348554	0.598	0.595	1.00504	1.74845e-22
1	Lypla2	1.66999e-26	0.286789	0.393	0.385	1.02078	2.67867e-22
1	Zmat5	7.76826e-26	0.293072	0.381	0.376	1.0133	1.24603e-21
1	Ier3ip1	8.88445e-26	0.260956	0.542	0.582	0.931271	1.42507e-21
1	Erbin	1.27424e-25	0.289661	0.392	0.381	1.02887	2.04389e-21
1	Ranbp9	1.3895e-25	0.281691	0.291	0.26	1.11923	2.22875e-21
1	Ankrd11	1.82832e-25	0.255814	0.656	0.705	0.930496	2.93263e-21
1	Ebpl	2.0089e-25	0.284719	0.299	0.27	1.10741	3.22228e-21
1	Nek7	5.33595e-25	0.307434	0.501	0.534	0.938202	8.55887e-21
1	Tor2a	7.10971e-25	0.283181	0.316	0.294	1.07483	1.1404e-20
1	Arl4a	1.52138e-24	0.272747	0.279	0.243	1.14815	2.44029e-20
1	Runx1	1.61896e-24	0.271809	0.415	0.402	1.03234	2.59682e-20
1	Anxa11	2.20899e-24	0.279096	0.396	0.388	1.02062	3.54322e-20
1	Gpbp1l1	2.29669e-24	0.303435	0.385	0.382	1.00785	3.6839e-20
1	Ppm1b	2.53094e-24	0.302729	0.311	0.288	1.07986	4.05963e-20
1	Prkacb	2.85094e-24	0.296585	0.411	0.406	1.01232	4.57291e-20
1	Mdfic	4.52738e-24	0.326466	0.301	0.27	1.11481	7.26191e-20
1	Htatip2	8.15593e-24	0.285339	0.281	0.254	1.1063	1.30821e-19
1	Nup153	1.23922e-23	0.294689	0.291	0.263	1.10646	1.9877e-19
1	Rex1bd	1.47308e-23	0.261579	0.464	0.476	0.97479	2.36282e-19
1	Coro1b	1.60937e-23	0.265275	0.443	0.454	0.975771	2.58143e-19
1	Desi2	2.08743e-23	0.278167	0.294	0.268	1.09701	3.34824e-19
1	Bcor	2.2599e-23	0.298095	0.299	0.272	1.09926	3.62487e-19
1	Pop5	2.39688e-23	0.267648	0.452	0.469	0.963753	3.84459e-19
1	Churc1	5.63815e-23	0.264734	0.569	0.627	0.907496	9.04359e-19
1	Sema4d	5.89886e-23	0.261498	0.459	0.456	1.00658	9.46177e-19
1	Trip12	8.103e-23	0.256941	0.446	0.455	0.98022	1.29972e-18
1	Phf11b	9.81697e-23	0.329072	0.353	0.335	1.05373	1.57464e-18
1	Efr3a	1.3473e-22	0.310361	0.365	0.355	1.02817	2.16107e-18
1	Wapl	1.953e-22	0.264888	0.486	0.512	0.949219	3.13261e-18
1	Med15	1.99649e-22	0.311331	0.314	0.296	1.06081	3.20237e-18
1	Gtf2i	2.79089e-22	0.294633	0.261	0.229	1.13974	4.47659e-18
1	Ifnar1	4.98665e-22	0.31025	0.318	0.298	1.06711	7.99859e-18
1	Lrrc8c	5.68898e-22	0.26755	0.271	0.24	1.12917	9.12512e-18
1	Tmem71	8.22311e-22	0.279143	0.288	0.255	1.12941	1.31899e-17
1	Rabgap1l	8.44602e-22	0.284333	0.534	0.566	0.943463	1.35474e-17
1	Foxo1	9.40956e-22	0.277373	0.435	0.436	0.997706	1.50929e-17
1	Bzw2	1.98285e-21	0.334101	0.328	0.308	1.06494	3.1805e-17
1	Casp8	2.08735e-21	0.280533	0.426	0.436	0.977064	3.34811e-17
1	Tm2d3	2.29652e-21	0.271778	0.309	0.291	1.06186	3.68361e-17
1	Hdac7	2.56253e-21	0.297429	0.306	0.283	1.08127	4.1103e-17
1	Dnajc15	3.8387e-21	0.275385	0.38	0.372	1.02151	6.15728e-17
1	Ubxn4	2.98437e-20	0.272665	0.447	0.466	0.959227	4.78693e-16
1	Pik3r1	1.04131e-19	0.292479	0.42	0.42	1	1.67026e-15
1	Kdm6b	1.12827e-19	0.350441	0.31	0.282	1.09929	1.80975e-15
1	Atxn10	1.28702e-19	0.253422	0.391	0.394	0.992386	2.06438e-15
1	Tagap	1.95873e-19	0.30638	0.263	0.23	1.14348	3.14181e-15
1	Tmem128	2.08572e-19	0.252018	0.475	0.513	0.925926	3.3455e-15
1	Gimap4	2.31831e-19	0.387099	0.548	0.556	0.985612	3.71857e-15
1	Kansl1	2.47954e-19	0.269999	0.453	0.477	0.949686	3.97718e-15
1	Ubn1	3.46718e-19	0.27712	0.386	0.386	1	5.56136e-15
1	Ggnbp2	1.12884e-18	0.277368	0.474	0.507	0.934911	1.81066e-14
1	Ankrd17	1.27225e-18	0.288537	0.44	0.459	0.958606	2.0407e-14
1	Pdrg1	6.16682e-18	0.257116	0.363	0.365	0.994521	9.89158e-14
1	Ift20	1.38219e-17	0.254453	0.423	0.439	0.963554	2.21704e-13
1	Faim	1.93826e-17	0.262902	0.309	0.297	1.0404	3.10897e-13
1	Yaf2	2.03574e-17	0.264301	0.299	0.286	1.04545	3.26533e-13
1	Ubald2	3.68527e-17	0.28986	0.46	0.481	0.956341	5.91118e-13
1	Adam19	6.8453e-17	0.274552	0.252	0.226	1.11504	1.09799e-12
1	Fam3c	8.17305e-17	0.289448	0.418	0.428	0.976636	1.31096e-12
1	Chrac1	8.55297e-17	0.26385	0.488	0.534	0.913858	1.3719e-12
1	Mob3a	1.65677e-16	0.257322	0.301	0.285	1.05614	2.65746e-12
1	Alg5	2.02543e-16	0.257809	0.361	0.368	0.980978	3.24879e-12
1	2210016F16Rik	6.13841e-16	0.258433	0.306	0.3	1.02	9.846e-12
1	Nudcd2	7.64023e-16	0.267705	0.316	0.309	1.02265	1.22549e-11
1	Chd2	8.74642e-16	0.291193	0.496	0.528	0.939394	1.40293e-11
1	Csnk1g2	1.52182e-15	0.250612	0.41	0.429	0.955711	2.44101e-11
1	Asap1	1.67271e-15	0.381203	0.302	0.295	1.02373	2.68302e-11
1	Tspan13	1.76304e-15	0.279175	0.465	0.494	0.941296	2.82791e-11
1	N4bp2l2	2.31535e-15	0.255557	0.494	0.542	0.911439	3.71382e-11
1	Zfp1	2.92969e-15	0.263879	0.266	0.246	1.0813	4.69922e-11
1	Gramd1a	4.505e-15	0.256542	0.302	0.29	1.04138	7.22602e-11
1	Hivep2	4.6776e-15	0.266743	0.281	0.263	1.06844	7.50287e-11
1	Baz2a	5.57374e-15	0.259383	0.376	0.384	0.979167	8.94028e-11
1	Sun2	7.79105e-14	0.268957	0.301	0.291	1.03436	1.24968e-09
1	Ddx21	1.60714e-13	0.27036	0.424	0.444	0.954955	2.57785e-09
1	Ythdc1	2.04354e-13	0.255418	0.508	0.556	0.913669	3.27785e-09
1	Mitd1	3.4583e-13	0.250504	0.259	0.24	1.07917	5.54711e-09
1	Zwint	1.20677e-12	0.265471	0.309	0.31	0.996774	1.93565e-08
1	Jarid2	1.91782e-12	0.275653	0.368	0.371	0.991914	3.07618e-08
1	Ptpn11	4.9748e-12	0.423297	0.277	0.276	1.00362	7.97958e-08
1	Naa20	5.51117e-12	0.253473	0.34	0.352	0.965909	8.83991e-08
1	Kras	6.78656e-12	0.252742	0.4	0.419	0.954654	1.08856e-07
1	Cldnd1	9.52741e-12	0.315668	0.321	0.328	0.978659	1.5282e-07
1	Setx	1.33666e-11	0.268107	0.334	0.339	0.985251	2.14401e-07
1	Bod1l	7.95745e-11	0.263769	0.456	0.496	0.919355	1.27637e-06
1	Cir1	6.991e-10	0.281747	0.363	0.387	0.937984	1.12136e-05
1	4921524J17Rik	1.84728e-09	0.252959	0.349	0.364	0.958791	2.96304e-05
1	Spin1	7.68929e-09	0.250006	0.333	0.351	0.948718	0.000123336
1	Mtmr3	4.98831e-08	0.25893	0.264	0.267	0.988764	0.000800125
1	Ifi203	1.21166e-06	0.250494	0.651	0.716	0.909218	0.019435
1	Gimap7	1.96805e-06	0.358581	0.268	0.271	0.98893	0.0315675
1	Skil	1.01332e-05	0.263398	0.38	0.414	0.917874	0.162536
1	Cd200	0.00168451	0.350408	0.318	0.333	0.954955	1
1	Rilpl2	0.00758795	0.250736	0.469	0.515	0.91068	1
2	Hist1h2ap	0	3.52351	0.791	0.224	3.53125	0
2	Stmn1	0	3.21113	0.989	0.189	5.2328	0
2	Hmgb2	0	3.07001	1	0.82	1.21951	0
2	Pclaf	0	2.52044	0.923	0.094	9.81915	0
2	Top2a	0	2.49499	0.904	0.149	6.06711	0
2	Birc5	0	2.49405	0.837	0.087	9.62069	0
2	Hist1h2ae	0	2.36574	0.704	0.106	6.64151	0
2	Ube2c	0	2.35845	0.783	0.096	8.15625	0
2	Lgals1	0	2.32418	0.994	0.63	1.57778	0
2	Tuba1b	0	2.27105	0.97	0.54	1.7963	0
2	H2afz	0	2.24578	0.999	0.88	1.13523	0
2	Mki67	0	2.2411	0.906	0.128	7.07812	0
2	Tubb5	0	2.16332	0.998	0.829	1.20386	0
2	Hist1h1b	0	2.11086	0.677	0.056	12.0893	0
2	Lmnb1	0	1.97254	0.972	0.27	3.6	0
2	Vim	0	1.94765	0.988	0.667	1.48126	0
2	Nusap1	0	1.85488	0.733	0.068	10.7794	0
2	Cks1b	0	1.83925	0.916	0.137	6.68613	0
2	Rrm2	0	1.81704	0.794	0.069	11.5072	0
2	Hmgn2	0	1.80318	0.977	0.528	1.85038	0
2	Cks2	0	1.79659	0.91	0.299	3.04348	0
2	Tubb4b	0	1.77442	0.891	0.379	2.35092	0
2	H2afv	0	1.76971	0.989	0.705	1.40284	0
2	H2afx	0	1.76209	0.822	0.269	3.05576	0
2	Cenpa	0	1.7553	0.802	0.332	2.41566	0
2	Dut	0	1.73258	0.955	0.405	2.35802	0
2	Smc2	0	1.71966	0.904	0.157	5.75796	0
2	Crip1	0	1.69497	0.997	0.914	1.09081	0
2	Cdca8	0	1.68998	0.809	0.075	10.7867	0
2	Prc1	0	1.64915	0.727	0.087	8.35632	0
2	Ccnb2	0	1.6263	0.737	0.059	12.4915	0
2	Cdca3	0	1.59749	0.769	0.07	10.9857	0
2	Cdk1	0	1.592	0.817	0.071	11.507	0
2	S100a10	0	1.58139	1	0.869	1.15075	0
2	Tmpo	0	1.57198	0.961	0.417	2.30456	0
2	Ptma	0	1.56083	1	0.995	1.00503	0
2	Hmgb1	0	1.54183	1	0.964	1.03734	0
2	Cenpf	0	1.54031	0.623	0.042	14.8333	0
2	Dek	0	1.49513	0.989	0.651	1.5192	0
2	Ccna2	0	1.49381	0.756	0.053	14.2642	0
2	Gmnn	0	1.47425	0.931	0.178	5.23034	0
2	Asf1b	0	1.44038	0.867	0.082	10.5732	0
2	Ube2s	0	1.43689	0.968	0.621	1.55878	0
2	Ran	0	1.43669	0.998	0.768	1.29948	0
2	Selenoh	0	1.41553	0.975	0.494	1.97368	0
2	Spc24	0	1.39202	0.833	0.07	11.9	0
2	Pcna	0	1.38142	0.895	0.345	2.5942	0
2	Lockd	0	1.37121	0.881	0.161	5.47205	0
2	Pycard	0	1.35086	0.975	0.63	1.54762	0
2	Tyms	0	1.34779	0.811	0.105	7.72381	0
2	Tpx2	0	1.34708	0.716	0.052	13.7692	0
2	Kif11	0	1.29507	0.689	0.047	14.6596	0
2	Cd7	0	1.28823	0.571	0.14	4.07857	0
2	Racgap1	0	1.2848	0.803	0.147	5.46259	0
2	Anxa2	0	1.2719	0.826	0.302	2.7351	0
2	Mcm3	0	1.26846	0.871	0.184	4.7337	0
2	Ass1	0	1.25739	0.876	0.356	2.46067	0
2	Hmmr	0	1.25084	0.641	0.037	17.3243	0
2	Emp3	0	1.24379	0.985	0.711	1.38537	0
2	Dnmt1	0	1.23977	0.904	0.24	3.76667	0
2	Anp32e	0	1.23535	0.959	0.531	1.80603	0
2	Alyref	0	1.22595	0.957	0.455	2.1033	0
2	Lig1	0	1.22048	0.812	0.12	6.76667	0
2	Tuba1c	0	1.21891	0.709	0.2	3.545	0
2	Ccr10	0	1.20243	0.578	0.116	4.98276	0
2	Nucks1	0	1.19518	0.982	0.665	1.47669	0
2	Mcm7	0	1.17932	0.871	0.171	5.09357	0
2	Cd48	0	1.16956	0.986	0.684	1.44152	0
2	Anp32b	0	1.16312	0.996	0.84	1.18571	0
2	Tagln2	0	1.16299	0.959	0.504	1.90278	0
2	Mcm5	0	1.16066	0.855	0.133	6.42857	0
2	Rrm1	0	1.15844	0.851	0.156	5.45513	0
2	Txn1	0	1.15595	0.995	0.784	1.26913	0
2	Gapdh	0	1.14814	1	0.955	1.04712	0
2	Mcm6	0	1.13549	0.867	0.262	3.30916	0
2	Dbi	0	1.12649	0.976	0.538	1.81413	0
2	Slbp	0	1.12477	0.919	0.429	2.14219	0
2	Cdc20	0	1.1153	0.626	0.056	11.1786	0
2	Smc4	0	1.11431	0.953	0.554	1.72022	0
2	Thy1	0	1.11377	0.927	0.296	3.13176	0
2	Fbxo5	0	1.11025	0.683	0.065	10.5077	0
2	Cbx3	0	1.10683	0.989	0.749	1.32043	0
2	Kpna2	0	1.10282	0.655	0.134	4.88806	0
2	Ezh2	0	1.10035	0.874	0.24	3.64167	0
2	Hnrnpab	0	1.09251	0.977	0.609	1.60427	0
2	Cenpw	0	1.08861	0.864	0.14	6.17143	0
2	Incenp	0	1.08165	0.748	0.109	6.86239	0
2	Tk1	0	1.08024	0.742	0.071	10.4507	0
2	Tacc3	0	1.07168	0.742	0.077	9.63636	0
2	1500009L16Rik	0	1.05875	0.577	0.061	9.45902	0
2	Aurkb	0	1.05681	0.673	0.071	9.47887	0
2	Tipin	0	1.05179	0.868	0.216	4.01852	0
2	Ppia	0	1.04822	1	0.997	1.00301	0
2	Itgb7	0	1.04548	0.941	0.454	2.07269	0
2	Hnrnpa3	0	1.03999	0.995	0.901	1.10433	0
2	Cenpe	0	1.03493	0.642	0.053	12.1132	0
2	Clic1	0	1.0311	0.999	0.949	1.05269	0
2	Hint1	0	1.02947	0.997	0.909	1.09681	0
2	Lbr	0	1.02637	0.929	0.43	2.16047	0
2	Ccnb1	0	1.02484	0.593	0.051	11.6275	0
2	Ldha	0	1.02205	0.991	0.681	1.45521	0
2	Snrpd1	0	1.00216	0.979	0.575	1.70261	0
2	Clspn	0	0.99242	0.701	0.053	13.2264	0
2	Tuba1a	0	0.990879	0.864	0.301	2.87043	0
2	Rad21	0	0.987123	0.902	0.406	2.22167	0
2	Prdx4	0	0.976636	0.899	0.289	3.11073	0
2	Ywhah	0	0.973528	0.973	0.565	1.72212	0
2	Atad2	0	0.973374	0.835	0.262	3.18702	0
2	Kif23	0	0.972028	0.684	0.086	7.95349	0
2	Nasp	0	0.972004	0.896	0.307	2.91857	0
2	Kif15	0	0.968702	0.693	0.058	11.9483	0
2	Cox5a	0	0.96681	0.992	0.8	1.24	0
2	Anxa6	0	0.956715	0.941	0.486	1.93621	0
2	Tesc	0	0.950429	0.81	0.203	3.99015	0
2	Pkm	0	0.946184	0.991	0.72	1.37639	0
2	Rbm3	0	0.944697	0.999	0.985	1.01421	0
2	Rbbp7	0	0.943393	0.954	0.511	1.86693	0
2	Lsm5	0	0.939976	0.985	0.61	1.61475	0
2	Mad2l1	0	0.938191	0.782	0.105	7.44762	0
2	Ccdc34	0	0.934394	0.768	0.131	5.8626	0
2	Knl1	0	0.931575	0.642	0.064	10.0312	0
2	Hells	0	0.927857	0.733	0.134	5.47015	0
2	Smc1a	0	0.926664	0.931	0.414	2.24879	0
2	Ms4a4b	0	0.925296	0.891	0.342	2.60526	0
2	Hist1h2ab	0	0.91762	0.501	0.03	16.7	0
2	Kif22	0	0.915359	0.649	0.046	14.1087	0
2	Cdc25b	0	0.907359	0.662	0.163	4.06135	0
2	Srsf3	0	0.900297	0.991	0.849	1.16726	0
2	Ncapg2	0	0.899367	0.699	0.064	10.9219	0
2	Calm3	0	0.8962	0.98	0.633	1.54818	0
2	Ncapd2	0	0.885369	0.757	0.087	8.70115	0
2	Banf1	0	0.885224	0.969	0.559	1.73345	0
2	Tmsb10	0	0.884347	1	0.987	1.01317	0
2	Pgk1	0	0.883959	0.966	0.544	1.77574	0
2	Uhrf1	0	0.881218	0.698	0.065	10.7385	0
2	Mxd3	0	0.880111	0.57	0.032	17.8125	0
2	Hmgn5	0	0.877334	0.819	0.198	4.13636	0
2	Spc25	0	0.876254	0.647	0.047	13.766	0
2	Hmgb3	0	0.868191	0.798	0.153	5.21569	0
2	Dnajc9	0	0.867337	0.93	0.418	2.22488	0
2	Cenpm	0	0.863193	0.717	0.061	11.7541	0
2	Esco2	0	0.86255	0.551	0.034	16.2059	0
2	Hist1h4d	0	0.86061	0.599	0.083	7.21687	0
2	Hist1h1e	0	0.860049	0.629	0.151	4.16556	0
2	Erh	0	0.857392	0.976	0.689	1.41655	0
2	Raly	0	0.85329	0.981	0.614	1.59772	0
2	Knstrn	0	0.837719	0.659	0.073	9.0274	0
2	Ncaph	0	0.830546	0.652	0.048	13.5833	0
2	1700097N02Rik	0	0.830042	0.652	0.102	6.39216	0
2	Hprt	0	0.827996	0.966	0.56	1.725	0
2	Nrm	0	0.82782	0.835	0.209	3.99522	0
2	Mrpl18	0	0.827517	0.961	0.544	1.76654	0
2	Cdkn3	0	0.823332	0.596	0.045	13.2444	0
2	Atp5j2	0	0.82036	0.996	0.902	1.10421	0
2	Skap1	0	0.813027	0.982	0.393	2.49873	0
2	Haus4	0	0.812258	0.803	0.142	5.65493	0
2	Lsm2	0	0.805034	0.874	0.318	2.74843	0
2	Mcm4	0	0.804227	0.757	0.158	4.79114	0
2	Cdkn2c	0	0.801631	0.707	0.23	3.07391	0
2	Fkbp2	0	0.801394	0.907	0.286	3.17133	0
2	Prim1	0	0.800272	0.715	0.092	7.77174	0
2	Ncapg	0	0.795951	0.637	0.05	12.74	0
2	Ndufa4	0	0.789493	0.997	0.904	1.10288	0
2	Ncapd3	0	0.787979	0.737	0.122	6.04098	0
2	Mrpl33	0	0.786198	0.984	0.68	1.44706	0
2	Rfc4	0	0.775606	0.73	0.136	5.36765	0
2	Hist1h3c	0	0.769916	0.529	0.03	17.6333	0
2	Usp1	0	0.768303	0.843	0.252	3.34524	0
2	Pfn1	0	0.766232	0.998	0.992	1.00605	0
2	Bub1b	0	0.764851	0.619	0.061	10.1475	0
2	Esyt1	0	0.761865	0.902	0.384	2.34896	0
2	Dbf4	0	0.75883	0.693	0.129	5.37209	0
2	Plk1	0	0.758755	0.535	0.036	14.8611	0
2	Orc6	0	0.758037	0.771	0.164	4.70122	0
2	Aspm	0	0.757827	0.498	0.028	17.7857	0
2	Rangap1	0	0.757106	0.811	0.212	3.82547	0
2	Ddx39	0	0.745826	0.902	0.394	2.28934	0
2	Hjurp	0	0.74147	0.74	0.197	3.75635	0
2	Rad51ap1	0	0.735641	0.624	0.041	15.2195	0
2	Kif20b	0	0.733987	0.613	0.092	6.66304	0
2	Snrpe	0	0.733156	0.995	0.909	1.09461	0
2	Csrp1	0	0.732417	0.809	0.209	3.87081	0
2	Fabp5	0	0.732242	0.783	0.197	3.97462	0
2	Lmna	0	0.728088	0.617	0.138	4.47101	0
2	Glipr2	0	0.727593	0.767	0.224	3.42411	0
2	Diaph3	0	0.726117	0.632	0.048	13.1667	0
2	Cfl1	0	0.726012	0.998	0.982	1.01629	0
2	Dlgap5	0	0.725965	0.599	0.054	11.0926	0
2	Exosc8	0	0.725161	0.938	0.413	2.27119	0
2	Ckap5	0	0.723603	0.69	0.179	3.85475	0
2	Cmc2	0	0.719322	0.773	0.182	4.24725	0
2	Sgo1	0	0.712771	0.596	0.036	16.5556	0
2	Mis18bp1	0	0.708156	0.533	0.041	13	0
2	Anapc5	0	0.704903	0.9	0.392	2.29592	0
2	Hpf1	0	0.704227	0.873	0.338	2.58284	0
2	Rad51	0	0.704188	0.636	0.043	14.7907	0
2	Cit	0	0.699339	0.637	0.049	13	0
2	Rpa2	0	0.692923	0.76	0.193	3.93782	0
2	Ckap2	0	0.692073	0.541	0.033	16.3939	0
2	Ckap2l	0	0.689233	0.567	0.036	15.75	0
2	Dctpp1	0	0.6863	0.772	0.24	3.21667	0
2	Shcbp1	0	0.685119	0.576	0.035	16.4571	0
2	Fen1	0	0.680159	0.74	0.147	5.03401	0
2	Hist1h2bj	0	0.679544	0.509	0.035	14.5429	0
2	Siva1	0	0.676743	0.756	0.248	3.04839	0
2	Nuf2	0	0.666821	0.566	0.033	17.1515	0
2	Bex3	0	0.664635	0.854	0.293	2.91468	0
2	Hat1	0	0.664109	0.779	0.235	3.31489	0
2	Oaz1	0	0.663319	1	0.987	1.01317	0
2	Nsd2	0	0.663038	0.778	0.21	3.70476	0
2	Aurka	0	0.6565	0.505	0.037	13.6486	0
2	Sgo2a	0	0.654374	0.52	0.034	15.2941	0
2	Cenph	0	0.65323	0.623	0.05	12.46	0
2	Ndc80	0	0.651398	0.588	0.053	11.0943	0
2	Tfdp1	0	0.64347	0.727	0.18	4.03889	0
2	Tcf19	0	0.642301	0.6	0.052	11.5385	0
2	Ppil1	0	0.640185	0.828	0.279	2.96774	0
2	Pbk	0	0.636138	0.525	0.03	17.5	0
2	Cbx5	0	0.63378	0.762	0.226	3.37168	0
2	Kif4	0	0.631178	0.533	0.031	17.1935	0
2	Iqgap2	0	0.629585	0.666	0.125	5.328	0
2	Trat1	0	0.626886	0.491	0.104	4.72115	0
2	Ska1	0	0.624871	0.554	0.032	17.3125	0
2	Mcm2	0	0.622602	0.623	0.121	5.14876	0
2	Depdc1a	0	0.622454	0.534	0.03	17.8	0
2	Topbp1	0	0.614956	0.774	0.206	3.75728	0
2	Dhfr	0	0.612982	0.603	0.073	8.26027	0
2	Pimreg	0	0.611931	0.467	0.021	22.2381	0
2	Cep55	0	0.610043	0.53	0.036	14.7222	0
2	Neil3	0	0.607693	0.552	0.035	15.7714	0
2	E2f2	0	0.605579	0.623	0.119	5.23529	0
2	Hist1h4i	0	0.601544	0.613	0.116	5.28448	0
2	Rnaseh2b	0	0.598717	0.728	0.151	4.82119	0
2	Gna15	0	0.593985	0.623	0.149	4.18121	0
2	Gins2	0	0.582215	0.58	0.068	8.52941	0
2	Ube2t	0	0.582036	0.621	0.076	8.17105	0
2	Rfc3	0	0.578124	0.643	0.151	4.25828	0
2	Dtl	0	0.57111	0.55	0.072	7.63889	0
2	Wdr76	0	0.570513	0.656	0.13	5.04615	0
2	Rfc5	0	0.569796	0.681	0.124	5.49194	0
2	Arhgap11a	0	0.568604	0.57	0.079	7.21519	0
2	Casp3	0	0.560765	0.743	0.234	3.17521	0
2	Cdc45	0	0.553613	0.585	0.042	13.9286	0
2	Plk4	0	0.55287	0.595	0.082	7.2561	0
2	Cenpl	0	0.551718	0.541	0.081	6.67901	0
2	Mns1	0	0.544383	0.565	0.074	7.63514	0
2	Cenpk	0	0.540014	0.554	0.049	11.3061	0
2	Reep4	0	0.537145	0.587	0.132	4.44697	0
2	Ppih	0	0.535721	0.746	0.197	3.7868	0
2	Kif20a	0	0.527655	0.496	0.035	14.1714	0
2	Gm42047	0	0.526466	0.375	0.068	5.51471	0
2	Zdhhc2	0	0.525503	0.647	0.105	6.1619	0
2	C330027C09Rik	0	0.523568	0.505	0.038	13.2895	0
2	Pola1	0	0.519205	0.57	0.081	7.03704	0
2	Cenpp	0	0.518429	0.515	0.037	13.9189	0
2	Ncaph2	0	0.514328	0.753	0.237	3.17722	0
2	Nt5c3b	0	0.512945	0.73	0.215	3.39535	0
2	Ect2	0	0.512795	0.46	0.03	15.3333	0
2	Tubg1	0	0.51214	0.616	0.116	5.31034	0
2	Fignl1	0	0.511498	0.563	0.047	11.9787	0
2	Rbl1	0	0.510357	0.627	0.12	5.225	0
2	Gata3	0	0.509577	0.767	0.221	3.47059	0
2	Cdca2	0	0.50947	0.49	0.039	12.5641	0
2	Eri1	0	0.509108	0.73	0.223	3.27354	0
2	Sdf2l1	0	0.508736	0.76	0.22	3.45455	0
2	Prelid3b	0	0.507455	0.777	0.252	3.08333	0
2	Hist1h1d	0	0.507208	0.453	0.074	6.12162	0
2	Kif2c	0	0.504243	0.451	0.025	18.04	0
2	Hist1h4h	0	0.500485	0.468	0.069	6.78261	0
2	Cdca7	0	0.497133	0.475	0.082	5.79268	0
2	Melk	0	0.496121	0.497	0.032	15.5312	0
2	Slc25a24	0	0.491908	0.584	0.124	4.70968	0
2	Ska2	0	0.486107	0.534	0.069	7.73913	0
2	Syce2	0	0.479537	0.507	0.065	7.8	0
2	Atad5	0	0.475934	0.485	0.055	8.81818	0
2	Psat1	0	0.471521	0.603	0.114	5.28947	0
2	E2f8	0	0.471162	0.443	0.028	15.8214	0
2	Hist1h2af	0	0.471032	0.364	0.018	20.2222	0
2	Crmp1	0	0.469174	0.556	0.085	6.54118	0
2	Bub1	0	0.466883	0.459	0.026	17.6538	0
2	Carhsp1	0	0.461545	0.59	0.143	4.12587	0
2	Ubl4a	0	0.458577	0.702	0.208	3.375	0
2	Atp2b4	0	0.454091	0.658	0.168	3.91667	0
2	Ccne1	0	0.44971	0.426	0.053	8.03774	0
2	Cdca5	0	0.448772	0.466	0.032	14.5625	0
2	Mms22l	0	0.448496	0.539	0.083	6.49398	0
2	Acot7	0	0.446249	0.624	0.126	4.95238	0
2	Chaf1a	0	0.443991	0.473	0.041	11.5366	0
2	Hist1h3e	0	0.443909	0.424	0.066	6.42424	0
2	Dok2	0	0.441568	0.762	0.212	3.59434	0
2	Hist2h2ac	0	0.441508	0.404	0.052	7.76923	0
2	Hist1h2bb	0	0.437014	0.371	0.029	12.7931	0
2	Ripk3	0	0.435844	0.619	0.125	4.952	0
2	Kifc1	0	0.435792	0.469	0.038	12.3421	0
2	Cdt1	0	0.435629	0.583	0.137	4.25547	0
2	Bora	0	0.433957	0.521	0.098	5.31633	0
2	Chaf1b	0	0.43182	0.518	0.069	7.50725	0
2	Mthfd2	0	0.419905	0.652	0.176	3.70455	0
2	Metrn	0	0.416016	0.602	0.123	4.89431	0
2	Spag5	0	0.414239	0.422	0.026	16.2308	0
2	Hist1h3b	0	0.412651	0.356	0.019	18.7368	0
2	Hist1h2ag	0	0.408598	0.358	0.017	21.0588	0
2	Pole	0	0.402426	0.444	0.035	12.6857	0
2	Mis18a	0	0.402063	0.609	0.146	4.17123	0
2	Hirip3	0	0.399269	0.493	0.09	5.47778	0
2	4930579G24Rik	0	0.397357	0.474	0.041	11.561	0
2	Foxm1	0	0.396018	0.435	0.029	15	0
2	Trip13	0	0.394849	0.456	0.036	12.6667	0
2	Timeless	0	0.39312	0.448	0.051	8.78431	0
2	E2f1	0	0.38945	0.417	0.056	7.44643	0
2	Arhgap19	0	0.385981	0.367	0.042	8.7381	0
2	Cenps	0	0.382572	0.511	0.086	5.94186	0
2	Fam92a	0	0.382119	0.633	0.158	4.00633	0
2	Impa2	0	0.381849	0.551	0.093	5.92473	0
2	Bard1	0	0.374783	0.42	0.037	11.3514	0
2	Hist1h2bm	0	0.37217	0.33	0.02	16.5	0
2	Kif18b	0	0.370655	0.379	0.021	18.0476	0
2	Brip1	0	0.368941	0.399	0.025	15.96	0
2	Nek2	0	0.36883	0.386	0.033	11.697	0
2	Spdl1	0	0.368667	0.394	0.035	11.2571	0
2	Rfwd3	0	0.367353	0.586	0.142	4.12676	0
2	Sapcd2	0	0.367341	0.368	0.02	18.4	0
2	Agfg2	0	0.364847	0.531	0.107	4.96262	0
2	Cdc6	0	0.360942	0.352	0.024	14.6667	0
2	Zfp367	0	0.360453	0.428	0.068	6.29412	0
2	Pole2	0	0.360312	0.437	0.045	9.71111	0
2	Ttk	0	0.359736	0.367	0.024	15.2917	0
2	Kif18a	0	0.355987	0.436	0.059	7.38983	0
2	Rcc1	0	0.353207	0.466	0.072	6.47222	0
2	Prim2	0	0.352453	0.484	0.073	6.63014	0
2	Hist1h3f	0	0.346169	0.329	0.032	10.2812	0
2	Cdca7l	0	0.345682	0.459	0.08	5.7375	0
2	Ccnf	0	0.342927	0.374	0.025	14.96	0
2	Brca1	0	0.342186	0.371	0.034	10.9118	0
2	Anln	0	0.339322	0.35	0.028	12.5	0
2	Tnfaip8l1	0	0.338946	0.391	0.05	7.82	0
2	Gpsm2	0	0.335851	0.365	0.03	12.1667	0
2	Prr11	0	0.328537	0.314	0.019	16.5263	0
2	Psmc3ip	0	0.328307	0.392	0.046	8.52174	0
2	Ccne2	0	0.323795	0.333	0.024	13.875	0
2	Rmi2	0	0.322984	0.405	0.045	9	0
2	Rbbp8	0	0.319201	0.466	0.092	5.06522	0
2	Espl1	0	0.313352	0.351	0.029	12.1034	0
2	Sytl2	0	0.31277	0.42	0.071	5.91549	0
2	Hist1h3i	0	0.311278	0.305	0.028	10.8929	0
2	Ska3	0	0.310971	0.362	0.021	17.2381	0
2	Hist1h3a	0	0.310767	0.345	0.041	8.41463	0
2	Ttc39c	0	0.308795	0.586	0.134	4.37313	0
2	Chek1	0	0.302901	0.355	0.028	12.6786	0
2	Mlf1	0	0.300389	0.299	0.014	21.3571	0
2	Mybl2	0	0.298034	0.344	0.025	13.76	0
2	Poc1a	0	0.297357	0.391	0.03	13.0333	0
2	Stil	0	0.291833	0.329	0.02	16.45	0
2	Gsr	0	0.290802	0.568	0.132	4.30303	0
2	Gm14005	0	0.287703	0.431	0.067	6.43284	0
2	Kif14	0	0.285358	0.292	0.014	20.8571	0
2	Cenpn	0	0.28188	0.351	0.03	11.7	0
2	Pkmyt1	0	0.277733	0.41	0.065	6.30769	0
2	Gcat	0	0.273126	0.366	0.044	8.31818	0
2	Cdkn2a	0	0.270372	0.282	0.028	10.0714	0
2	Hist1h2br	0	0.269982	0.297	0.031	9.58065	0
2	Mtfr2	0	0.269709	0.315	0.015	21	0
2	Mastl	0	0.267106	0.337	0.029	11.6207	0
2	Brca2	0	0.266765	0.346	0.053	6.5283	0
2	Rnf26	0	0.265581	0.405	0.073	5.54795	0
2	Dscc1	0	0.264379	0.332	0.026	12.7692	0
2	Mcm10	0	0.263902	0.314	0.023	13.6522	0
2	Fut7	0	0.262566	0.304	0.03	10.1333	0
2	Kntc1	0	0.256272	0.308	0.02	15.4	0
2	Rad54l	0	0.250381	0.308	0.026	11.8462	0
2	Nxt1	1.95887e-307	0.491284	0.717	0.218	3.28899	3.14202e-303
2	Gstp3	1.98327e-305	0.527973	0.818	0.256	3.19531	3.18117e-301
2	Prdx1	1.33288e-304	0.816656	0.994	0.838	1.18616	2.13794e-300
2	Blm	6.28781e-303	0.252483	0.373	0.066	5.65152	1.00856e-298
2	Nup37	1.00594e-302	0.287436	0.471	0.102	4.61765	1.61353e-298
2	Nde1	1.90154e-302	0.485026	0.672	0.197	3.41117	3.05007e-298
2	Spn	1.28632e-301	0.676224	0.868	0.324	2.67901	2.06325e-297
2	Ppp1ca	6.65406e-301	0.741942	0.995	0.87	1.14368	1.06731e-296
2	Anapc15	8.99314e-301	0.429577	0.681	0.198	3.43939	1.4425e-296
2	Actb	3.29543e-300	0.794293	1	0.999	1.001	5.28587e-296
2	S100a4	2.50893e-299	1.35552	0.923	0.475	1.94316	4.02432e-295
2	Dtymk	1.34729e-298	0.648236	0.835	0.318	2.62579	2.16106e-294
2	Nup62	1.42793e-298	0.356178	0.598	0.156	3.83333	2.2904e-294
2	S100a6	1.70542e-298	1.39083	0.96	0.582	1.64948	2.7355e-294
2	Elob	5.39585e-298	0.70776	0.995	0.912	1.09101	8.65494e-294
2	Actg1	1.17961e-297	0.839801	0.999	0.984	1.01524	1.89209e-293
2	Srsf7	1.34148e-296	0.809421	0.915	0.433	2.11316	2.15174e-292
2	Capn2	3.51278e-296	0.367741	0.651	0.176	3.69886	5.6345e-292
2	Cox5b	9.84712e-296	0.735109	0.993	0.865	1.14798	1.57948e-291
2	Sae1	9.87456e-295	0.591882	0.854	0.325	2.62769	1.58388e-290
2	Fxn	2.82113e-294	0.324016	0.547	0.135	4.05185	4.52509e-290
2	Hnrnpll	2.65527e-293	0.337529	0.644	0.169	3.81065	4.25905e-289
2	Lsm3	1.23929e-291	0.688133	0.932	0.449	2.07572	1.98782e-287
2	Slc36a3os	8.44152e-290	0.347998	0.482	0.11	4.38182	1.35402e-285
2	Rpa3	1.06433e-287	0.628525	0.849	0.335	2.53433	1.70718e-283
2	Calm1	1.08168e-287	0.701488	0.998	0.953	1.04722	1.73502e-283
2	Hspa8	3.28796e-287	0.72513	0.998	0.965	1.0342	5.27388e-283
2	Wdhd1	1.38242e-286	0.260306	0.399	0.079	5.05063	2.2174e-282
2	Ndufb7	2.9574e-285	0.734961	0.988	0.772	1.27979	4.74366e-281
2	Vrk1	1.71076e-284	0.680909	0.871	0.369	2.36043	2.74406e-280
2	Flna	1.1553e-281	0.76254	0.94	0.464	2.02586	1.8531e-277
2	Ybx1	2.38487e-280	0.763876	0.997	0.937	1.06403	3.82533e-276
2	Lmf2	3.35346e-280	0.262773	0.453	0.1	4.53	5.37894e-276
2	Kcnab2	1.33236e-279	0.420782	0.681	0.205	3.32195	2.13711e-275
2	Rnaseh2c	3.61643e-279	0.671841	0.924	0.437	2.11442	5.80075e-275
2	Myl6	6.52938e-279	0.709099	0.998	0.967	1.03206	1.04731e-274
2	Pold2	4.94022e-278	0.31949	0.49	0.118	4.15254	7.92411e-274
2	Lgals3	1.08838e-277	1.22401	0.61	0.202	3.0198	1.74576e-273
2	Fzr1	7.76216e-276	0.433213	0.601	0.174	3.45402	1.24505e-271
2	Hnrnpa2b1	1.4673e-275	0.750161	0.995	0.896	1.11049	2.35354e-271
2	Nudt21	3.33319e-275	0.693015	0.952	0.54	1.76296	5.34644e-271
2	Pola2	1.18947e-274	0.267127	0.419	0.09	4.65556	1.9079e-270
2	Myo1f	1.27118e-273	0.302593	0.517	0.124	4.16935	2.03898e-269
2	Reep5	2.38539e-273	0.814113	0.983	0.736	1.3356	3.82617e-269
2	Hdgf	7.60675e-273	0.746263	0.923	0.474	1.94726	1.22012e-268
2	Atp5j	8.474e-272	0.692336	0.991	0.861	1.15099	1.35923e-267
2	Cox7a2	1.52206e-271	0.665153	0.995	0.86	1.15698	2.44138e-267
2	Glrx	3.09281e-270	0.747831	0.851	0.35	2.43143	4.96087e-266
2	Wee1	9.28139e-270	0.253861	0.405	0.086	4.7093	1.48874e-265
2	Sumo2	1.19859e-268	0.675412	0.997	0.937	1.06403	1.92253e-264
2	Ranbp1	2.30849e-268	0.885906	0.953	0.583	1.63465	3.70282e-264
2	Nelfe	1.1864e-266	0.424794	0.596	0.174	3.42529	1.90299e-262
2	Tpm3	3.15531e-266	0.708505	0.992	0.885	1.1209	5.06111e-262
2	Samd1	2.07165e-265	0.414402	0.514	0.135	3.80741	3.32292e-261
2	Cenpc1	3.72636e-265	0.340424	0.485	0.12	4.04167	5.97708e-261
2	Slc29a1	5.57161e-265	0.32056	0.572	0.153	3.73856	8.93686e-261
2	Gins4	5.61817e-265	0.344385	0.626	0.182	3.43956	9.01155e-261
2	Ahcy	3.01042e-264	0.251803	0.42	0.093	4.51613	4.82871e-260
2	Rbbp4	3.56051e-264	0.761281	0.94	0.56	1.67857	5.71105e-260
2	Trp53i13	5.03418e-264	0.31758	0.54	0.139	3.88489	8.07483e-260
2	Cox6c	7.75801e-264	0.604853	0.998	0.954	1.04612	1.24439e-259
2	Ssbp3	1.59444e-261	0.476844	0.792	0.28	2.82857	2.55749e-257
2	Pold3	2.94033e-261	0.320531	0.518	0.134	3.86567	4.71628e-257
2	Atp5g3	2.9848e-261	0.716079	0.985	0.753	1.3081	4.78761e-257
2	Nkg7	7.59015e-261	1.22844	0.353	0.072	4.90278	1.21746e-256
2	Tmem14c	3.49841e-260	0.687785	0.966	0.6	1.61	5.61146e-256
2	Smc3	5.75146e-260	0.665536	0.896	0.408	2.19608	9.22535e-256
2	Nup210	6.90345e-260	0.502493	0.797	0.292	2.72945	1.10731e-255
2	Smarcc1	1.05685e-259	0.477976	0.735	0.255	2.88235	1.69519e-255
2	Prelid1	4.39638e-259	0.728825	0.966	0.635	1.52126	7.05179e-255
2	Rgcc	4.25341e-258	0.71573	0.698	0.231	3.02165	6.82247e-254
2	Gclm	1.07862e-257	0.330185	0.587	0.166	3.53614	1.73011e-253
2	Haus1	1.82966e-257	0.252246	0.456	0.108	4.22222	2.93478e-253
2	Cdk2	3.63173e-256	0.295419	0.469	0.115	4.07826	5.8253e-252
2	Tex30	2.08239e-255	0.344059	0.678	0.209	3.24402	3.34016e-251
2	Cdca4	3.00124e-254	0.357465	0.59	0.17	3.47059	4.81398e-250
2	Uchl5	3.3127e-254	0.416498	0.728	0.243	2.99588	5.31356e-250
2	Mrpl27	3.93609e-254	0.402903	0.736	0.249	2.95582	6.31348e-250
2	Psip1	4.61596e-254	0.631443	0.923	0.432	2.13657	7.40399e-250
2	Rad18	1.14888e-253	0.268307	0.449	0.106	4.23585	1.8428e-249
2	Syne2	6.59324e-252	0.30539	0.44	0.103	4.27184	1.05756e-247
2	Il2rb	1.38479e-251	0.492738	0.825	0.297	2.77778	2.2212e-247
2	G2e3	2.4158e-251	0.361037	0.459	0.114	4.02632	3.87495e-247
2	Aes	1.73856e-250	0.693649	0.996	0.85	1.17176	2.78865e-246
2	Kmt5a	2.26453e-250	0.523942	0.753	0.277	2.71841	3.6323e-246
2	Paxip1	2.49041e-249	0.269028	0.466	0.115	4.05217	3.99462e-245
2	Rab27a	4.17349e-249	0.327356	0.609	0.174	3.5	6.69428e-245
2	Sytl3	9.58801e-248	0.303167	0.349	0.069	5.05797	1.53792e-243
2	Idh3a	2.93245e-247	0.434393	0.746	0.259	2.88031	4.70365e-243
2	Anp32a	3.81591e-247	0.748857	0.994	0.843	1.17912	6.12072e-243
2	Cmtm7	3.41571e-246	1.06344	0.929	0.625	1.4864	5.4788e-242
2	Gnai2	4.22765e-244	0.641802	0.998	0.94	1.0617	6.78115e-240
2	Ssna1	3.08722e-242	0.54516	0.867	0.365	2.37534	4.9519e-238
2	Atp5o.1	4.43892e-242	0.647027	0.981	0.726	1.35124	7.12003e-238
2	S100a13	7.35029e-242	0.741693	0.978	0.657	1.48858	1.17899e-237
2	Atpif1	9.35337e-242	0.689925	0.978	0.65	1.50462	1.50028e-237
2	Ctla2a	2.01267e-241	0.397405	0.518	0.139	3.72662	3.22832e-237
2	Srpk1	1.67359e-240	0.573917	0.894	0.403	2.21836	2.68445e-236
2	Snrpg	3.39372e-240	0.566686	0.998	0.941	1.06057	5.44353e-236
2	Tmem109	1.1045e-239	0.287561	0.561	0.158	3.55063	1.77162e-235
2	Dhrs4	3.10266e-239	0.28349	0.521	0.143	3.64336	4.97667e-235
2	Srsf2	1.19795e-238	0.737565	0.979	0.714	1.37115	1.92152e-234
2	Atp5f1	2.36242e-237	0.602353	0.992	0.855	1.16023	3.78933e-233
2	Me2	2.52583e-237	0.361888	0.659	0.212	3.10849	4.05143e-233
2	Ap1s1	7.36517e-237	0.323192	0.66	0.21	3.14286	1.18137e-232
2	Pgp	1.01663e-236	0.399421	0.696	0.238	2.92437	1.63067e-232
2	Cdkn2d	1.45957e-234	0.829851	0.782	0.347	2.2536	2.34116e-230
2	Rpa1	5.51312e-234	0.41594	0.732	0.259	2.82625	8.84304e-230
2	Maz	6.21514e-234	0.580262	0.914	0.437	2.09153	9.96908e-230
2	Cbfb	2.16898e-232	0.502176	0.835	0.343	2.4344	3.47904e-228
2	Tuba4a	4.30906e-232	0.52822	0.77	0.294	2.61905	6.91173e-228
2	Snrpb	7.5338e-232	0.601878	0.989	0.792	1.24874	1.20842e-227
2	Trbc2	1.05315e-231	0.806343	0.971	0.48	2.02292	1.68925e-227
2	Nudt4	6.6271e-231	0.271285	0.604	0.184	3.28261	1.06299e-226
2	D030056L22Rik	7.30461e-231	0.306895	0.531	0.15	3.54	1.17166e-226
2	Cnih4	1.12489e-230	0.609649	0.824	0.366	2.25137	1.80432e-226
2	Atp5h	1.73804e-230	0.554711	0.997	0.941	1.05951	2.78781e-226
2	1810037I17Rik	4.25141e-230	0.7397	0.971	0.681	1.42584	6.81925e-226
2	Dnajc15	1.99099e-229	0.572643	0.824	0.345	2.38841	3.19355e-225
2	Slc9a3r1	7.03565e-229	0.564011	0.908	0.436	2.08257	1.12852e-224
2	Cenpx	1.23169e-228	0.611876	0.914	0.463	1.97408	1.97562e-224
2	Abracl	4.46052e-227	0.674161	0.989	0.826	1.19734	7.15468e-223
2	Ywhaq	1.92576e-226	0.637814	0.979	0.687	1.42504	3.08891e-222
2	Cox6a1	3.34104e-226	0.661071	0.98	0.711	1.37834	5.35902e-222
2	Psph	9.46448e-226	0.341124	0.656	0.216	3.03704	1.5181e-221
2	Phgdh	1.01216e-225	0.688729	0.862	0.414	2.08213	1.6235e-221
2	Sec61b	1.22543e-223	0.606336	0.991	0.894	1.1085	1.9656e-219
2	Golt1b	1.44452e-223	0.255204	0.532	0.152	3.5	2.31701e-219
2	Arl4c	5.47919e-223	0.379991	0.777	0.272	2.85662	8.78863e-219
2	Lat	1.75484e-222	0.607542	0.946	0.4	2.365	2.81476e-218
2	Larp7	2.29457e-222	0.396963	0.752	0.273	2.75458	3.68049e-218
2	Ap2s1	1.04325e-221	0.595735	0.962	0.576	1.67014	1.67337e-217
2	Cox8a	9.80748e-221	0.504515	0.997	0.973	1.02467	1.57312e-216
2	Rora	1.42329e-220	0.475853	0.724	0.25	2.896	2.28296e-216
2	Slc25a5	3.45139e-220	0.631445	0.995	0.864	1.15162	5.53602e-216
2	Commd1	2.95918e-219	0.50513	0.864	0.385	2.24416	4.74652e-215
2	Glipr1	3.78886e-219	0.462903	0.793	0.302	2.62583	6.07733e-215
2	Tmsb4x	6.14412e-219	0.570877	1	1	1	9.85516e-215
2	Psmd13	7.20738e-219	0.540178	0.901	0.437	2.06178	1.15606e-214
2	Def6	1.31534e-217	0.400029	0.765	0.283	2.70318	2.10981e-213
2	S1pr4	2.34149e-217	0.606692	0.799	0.338	2.36391	3.75575e-213
2	Rps27l	2.55706e-217	0.733635	0.966	0.655	1.47481	4.10152e-213
2	Casp8ap2	7.71081e-217	0.401503	0.678	0.236	2.87288	1.23681e-212
2	Bub3	8.43503e-217	0.773423	0.897	0.515	1.74175	1.35298e-212
2	Tceal9	1.47972e-216	0.420356	0.798	0.313	2.54952	2.37348e-212
2	Magoh	4.90131e-216	0.59898	0.949	0.553	1.71609	7.8617e-212
2	Npm3	7.99824e-216	0.668641	0.891	0.42	2.12143	1.28292e-211
2	Snrpa1	9.31542e-216	0.491229	0.819	0.338	2.42308	1.49419e-211
2	Ndufa1	1.07089e-215	0.578992	0.989	0.742	1.33288	1.71771e-211
2	Osbpl3	6.5215e-215	0.28863	0.58	0.173	3.3526	1.04605e-210
2	Ppp1cc	1.12914e-214	0.654885	0.975	0.675	1.44444	1.81114e-210
2	Rfc2	6.35683e-213	0.508632	0.825	0.356	2.31742	1.01964e-208
2	Sdhb	7.11309e-213	0.57207	0.943	0.521	1.80998	1.14094e-208
2	Gzmb	8.65198e-213	0.831256	0.294	0.059	4.98305	1.38778e-208
2	Coro1c	3.30125e-212	0.291589	0.595	0.186	3.19892	5.2952e-208
2	Snrpd3	4.91289e-212	0.637812	0.955	0.566	1.68728	7.88028e-208
2	Il18r1	7.799e-212	0.398181	0.616	0.196	3.14286	1.25096e-207
2	Snrnp25	2.15989e-211	0.381533	0.745	0.277	2.68953	3.46446e-207
2	Zap70	4.93489e-210	0.280424	0.757	0.252	3.00397	7.91556e-206
2	Uqcr10	4.98762e-210	0.624762	0.987	0.81	1.21852	8.00015e-206
2	Tnf	9.96756e-210	0.475092	0.57	0.181	3.14917	1.5988e-205
2	Sh3bgrl3	1.87167e-209	0.753847	0.999	0.982	1.01731	3.00216e-205
2	Tubgcp2	5.8029e-209	0.252113	0.443	0.118	3.75424	9.30785e-205
2	Tdp2	2.65905e-208	0.271838	0.564	0.173	3.26012	4.26511e-204
2	Nfyb	3.29447e-208	0.391016	0.732	0.271	2.70111	5.28433e-204
2	Dpysl2	8.85538e-208	0.385673	0.764	0.288	2.65278	1.4204e-203
2	Plp2	1.12002e-207	0.633503	0.899	0.457	1.96718	1.79651e-203
2	Ctsw	2.42033e-207	0.485989	0.322	0.071	4.53521	3.88221e-203
2	Rcbtb2	2.49324e-207	0.34703	0.607	0.204	2.97549	3.99916e-203
2	Actn4	3.09168e-207	0.482342	0.862	0.389	2.21594	4.95906e-203
2	Nans	5.72568e-207	0.397395	0.717	0.271	2.64576	9.184e-203
2	Psmb3	2.18728e-206	0.594329	0.985	0.766	1.2859	3.5084e-202
2	Ube2l3	2.82725e-206	0.58867	0.972	0.661	1.4705	4.53491e-202
2	Selplg	1.18657e-205	0.657889	0.938	0.516	1.81783	1.90327e-201
2	Pomp	3.54596e-205	0.602977	0.985	0.768	1.28255	5.68772e-201
2	Ap3s1	4.24048e-204	0.463074	0.786	0.319	2.46395	6.80173e-200
2	Smdt1	4.54572e-204	0.590073	0.982	0.745	1.31812	7.29133e-200
2	Atp5k	6.325e-204	0.603302	0.986	0.775	1.27226	1.01453e-199
2	Lsm4	1.06223e-203	0.606449	0.979	0.734	1.33379	1.70381e-199
2	Itpa	1.25573e-203	0.311458	0.645	0.219	2.94521	2.01419e-199
2	Lsm6	1.81073e-203	0.585114	0.967	0.599	1.61436	2.90442e-199
2	Cdc42	2.32069e-203	0.536852	0.999	0.946	1.05603	3.72239e-199
2	Icos	5.57508e-203	0.369508	0.913	0.371	2.46092	8.94243e-199
2	Hnrnpd	4.71617e-202	0.647295	0.979	0.731	1.33926	7.56473e-198
2	Supt16	5.63804e-202	0.610116	0.892	0.48	1.85833	9.04342e-198
2	Actl6a	3.72217e-201	0.396658	0.79	0.313	2.52396	5.97037e-197
2	Lta4h	4.14135e-201	0.28094	0.638	0.212	3.00943	6.64272e-197
2	Xpo1	1.98435e-200	0.348275	0.685	0.245	2.79592	3.1829e-196
2	S100a11	2.33594e-200	0.703411	0.994	0.865	1.14913	3.74684e-196
2	Baz1b	8.72547e-200	0.469488	0.767	0.313	2.45048	1.39957e-195
2	Gm17018	1.68417e-199	0.298793	0.568	0.182	3.12088	2.7014e-195
2	Ccdc124	6.89747e-199	0.385253	0.767	0.299	2.56522	1.10635e-194
2	Ywhab	6.97199e-199	0.587198	0.969	0.64	1.51406	1.11831e-194
2	Med30	6.45148e-198	0.538048	0.888	0.451	1.96896	1.03482e-193
2	Myo1g	8.97115e-198	0.560083	0.81	0.376	2.15426	1.43897e-193
2	A430005L14Rik	2.8484e-197	0.271368	0.538	0.167	3.22156	4.56884e-193
2	Tpm4	3.16174e-196	0.617296	0.917	0.516	1.77713	5.07143e-192
2	Arpp19	4.91014e-196	0.567984	0.985	0.779	1.26444	7.87586e-192
2	Cox6b1	1.02544e-195	0.49718	0.996	0.931	1.06982	1.64481e-191
2	Mtch1	1.141e-195	0.497939	0.844	0.396	2.13131	1.83017e-191
2	Leprotl1	2.52978e-195	0.535311	0.957	0.499	1.91784	4.05777e-191
2	Ebp	3.29024e-195	0.464388	0.86	0.389	2.2108	5.27754e-191
2	Meaf6	9.05394e-195	0.301546	0.598	0.201	2.97512	1.45225e-190
2	Psmc3	4.4095e-194	0.526764	0.926	0.508	1.82283	7.07283e-190
2	Atp5c1	5.29104e-194	0.53281	0.989	0.844	1.1718	8.48682e-190
2	Psmb5	4.6928e-192	0.555562	0.963	0.613	1.57096	7.52725e-188
2	Suz12	1.03848e-191	0.529093	0.831	0.386	2.15285	1.66572e-187
2	Chchd2	4.29499e-191	0.461222	0.996	0.963	1.03427	6.88917e-187
2	Pmm1	7.01764e-191	0.256231	0.449	0.129	3.48062	1.12563e-186
2	Atp5b	2.8611e-190	0.583151	0.993	0.86	1.15465	4.58921e-186
2	Dap	3.57829e-190	0.487345	0.859	0.398	2.15829	5.73958e-186
2	Pcnt	3.95971e-190	0.264233	0.52	0.161	3.22981	6.35138e-186
2	Ms4a6b	8.43893e-190	0.522871	0.932	0.452	2.06195	1.3536e-185
2	Pole3	1.33692e-189	0.260859	0.528	0.166	3.18072	2.14441e-185
2	Vdac1	3.50445e-189	0.513288	0.859	0.427	2.01171	5.62114e-185
2	Txnrd1	2.10993e-188	0.293638	0.631	0.218	2.8945	3.38433e-184
2	Map2k3	9.69161e-188	0.268456	0.583	0.194	3.00515	1.55453e-183
2	Hsp90aa1	1.15264e-187	0.737301	0.967	0.738	1.3103	1.84884e-183
2	Dck	2.91224e-187	0.33816	0.701	0.259	2.70656	4.67124e-183
2	Gmfg	9.15829e-187	0.68494	0.982	0.792	1.2399	1.46899e-182
2	Cisd1	5.28374e-186	0.443867	0.721	0.3	2.40333	8.47512e-182
2	Hnrnpf	1.22437e-185	0.494921	0.996	0.949	1.04953	1.96389e-181
2	Ptpn7	9.96256e-185	0.413351	0.786	0.325	2.41846	1.59799e-180
2	Pih1d1	1.0967e-184	0.309463	0.616	0.218	2.82569	1.7591e-180
2	Nudt5	2.13297e-184	0.322657	0.613	0.216	2.83796	3.42129e-180
2	Ung	3.61385e-184	0.335301	0.31	0.074	4.18919	5.79662e-180
2	Cxcr6	3.90498e-184	0.355181	0.521	0.162	3.21605	6.26358e-180
2	Ssrp1	2.67227e-183	0.516031	0.868	0.444	1.95495	4.28633e-179
2	Prkag1	6.15433e-183	0.330832	0.696	0.261	2.66667	9.87155e-179
2	Psma4	1.90812e-182	0.574391	0.959	0.629	1.52464	3.06063e-178
2	Uqcrq	3.70211e-182	0.556934	0.979	0.752	1.30186	5.93818e-178
2	Uba2	1.97544e-181	0.457046	0.846	0.396	2.13636	3.1686e-177
2	Mrpl28	2.83435e-181	0.379395	0.704	0.282	2.49645	4.54629e-177
2	Hspa14	6.73463e-181	0.400933	0.794	0.334	2.37725	1.08023e-176
2	Nudc	8.35566e-181	0.536814	0.894	0.489	1.82822	1.34025e-176
2	Psmb2	8.62106e-181	0.53565	0.962	0.655	1.4687	1.38282e-176
2	Tspo	1.2849e-180	0.613779	0.992	0.8	1.24	2.06099e-176
2	2025-09-11	1.61272e-180	0.480232	0.77	0.34	2.26471	2.58681e-176
2	Cdk4	2.21522e-180	0.539632	0.839	0.412	2.03641	3.55322e-176
2	Lsm8	4.27149e-180	0.476715	0.889	0.447	1.98881	6.85147e-176
2	Pdia3	5.72349e-180	0.578797	0.974	0.692	1.40751	9.18048e-176
2	Dpy30	1.47323e-179	0.44836	0.832	0.387	2.14987	2.36307e-175
2	Eif1ax	1.7008e-179	0.502561	0.892	0.456	1.95614	2.72808e-175
2	Klk8	2.66917e-179	0.250456	0.725	0.252	2.87698	4.28134e-175
2	Itgae	4.55688e-179	0.295278	0.674	0.238	2.83193	7.30924e-175
2	Arf5	4.62697e-179	0.486601	0.993	0.862	1.15197	7.42166e-175
2	Blmh	8.8106e-179	0.328133	0.747	0.294	2.54082	1.41322e-174
2	U2af1	1.28315e-178	0.54097	0.948	0.565	1.67788	2.05818e-174
2	Thoc7	1.46557e-178	0.51489	0.896	0.494	1.81377	2.35078e-174
2	Bzw1	2.1328e-178	0.539308	0.964	0.639	1.50861	3.42101e-174
2	Snrnp40	2.63848e-178	0.434567	0.864	0.402	2.14925	4.23213e-174
2	Rnps1	2.39566e-177	0.437691	0.837	0.384	2.17969	3.84265e-173
2	Abhd8	1.04819e-176	0.273054	0.711	0.259	2.74517	1.68129e-172
2	Snrpc	1.70101e-176	0.494263	0.917	0.499	1.83768	2.72841e-172
2	Coro7	7.08673e-176	0.331062	0.653	0.245	2.66531	1.13671e-171
2	Prkar1a	1.59206e-174	0.51478	0.971	0.671	1.44709	2.55366e-170
2	Hp1bp3	1.66664e-174	0.623135	0.906	0.516	1.75581	2.6733e-170
2	Asrgl1	7.58176e-174	0.290424	0.632	0.228	2.77193	1.21611e-169
2	Nsmce2	8.8921e-174	0.316806	0.714	0.279	2.55914	1.42629e-169
2	Ndufb8	7.48239e-173	0.53338	0.965	0.665	1.45113	1.20018e-168
2	Hbs1l	9.07385e-173	0.607379	0.558	0.208	2.68269	1.45545e-168
2	Ybx3	1.40289e-171	0.485584	0.783	0.364	2.1511	2.25024e-167
2	Snrpf	2.26323e-171	0.528132	0.99	0.878	1.12756	3.63023e-167
2	Calm2	3.09767e-171	0.815544	0.982	0.828	1.18599	4.96866e-167
2	Bin2	4.69489e-171	0.498837	0.92	0.482	1.90871	7.5306e-167
2	Batf	1.7269e-170	0.303529	0.736	0.294	2.5034	2.76994e-166
2	Arhgdib	4.22798e-170	0.538686	1	0.973	1.02775	6.78168e-166
2	Myef2	8.25711e-170	0.281089	0.59	0.207	2.85024	1.32444e-165
2	Cops3	1.50121e-169	0.271539	0.641	0.234	2.73932	2.40793e-165
2	Haus3	1.12769e-168	0.291975	0.628	0.231	2.71861	1.80882e-164
2	Srsf4	1.45993e-168	0.318175	0.651	0.248	2.625	2.34173e-164
2	Erg28	1.53537e-168	0.368816	0.774	0.333	2.32432	2.46274e-164
2	Ndufb9	6.73368e-168	0.504894	0.969	0.728	1.33104	1.08008e-163
2	Ppib	2.08575e-167	0.464001	0.995	0.91	1.09341	3.34555e-163
2	Hsd11b1	2.17592e-167	0.272287	0.511	0.167	3.05988	3.49017e-163
2	Jpt1	2.85191e-167	0.666852	0.984	0.821	1.19854	4.57446e-163
2	Psma2	3.0649e-167	0.516393	0.985	0.819	1.20269	4.91609e-163
2	Fxyd5	3.18227e-167	0.557995	0.993	0.693	1.4329	5.10436e-163
2	Capzb	4.50253e-167	0.507836	0.993	0.822	1.20803	7.22205e-163
2	Tpi1	1.07985e-166	0.523394	0.809	0.392	2.06378	1.73208e-162
2	Mrpl58	1.26238e-166	0.350207	0.812	0.352	2.30682	2.02486e-162
2	Ccl5	1.97545e-166	0.560733	0.437	0.143	3.05594	3.16862e-162
2	Ppa1	1.97939e-166	0.322834	0.559	0.2	2.795	3.17495e-162
2	Manf	2.57666e-166	0.474971	0.935	0.564	1.6578	4.13297e-162
2	Plec	1.91522e-165	0.345532	0.721	0.29	2.48621	3.07201e-161
2	Tma7	3.01068e-165	0.493311	0.994	0.902	1.102	4.82913e-161
2	Ssr2	7.24757e-165	0.452916	0.872	0.445	1.95955	1.16251e-160
2	Mzt1	7.45766e-165	0.285765	0.636	0.236	2.69492	1.19621e-160
2	Psmd1	7.99009e-165	0.319643	0.678	0.265	2.55849	1.28161e-160
2	Atp1b3	1.38196e-164	0.52099	0.933	0.513	1.81871	2.21666e-160
2	Rif1	1.57156e-164	0.417402	0.692	0.287	2.41115	2.52078e-160
2	Tpst2	8.04102e-164	0.377896	0.798	0.347	2.29971	1.28978e-159
2	Hras	1.10789e-163	0.283563	0.655	0.248	2.64113	1.77705e-159
2	AW112010	2.38722e-163	0.609994	0.982	0.712	1.37921	3.8291e-159
2	Pcbd2	2.59709e-163	0.321022	0.726	0.295	2.46102	4.16574e-159
2	Nono	3.48451e-163	0.499124	0.962	0.604	1.59272	5.58916e-159
2	Bag1	2.96869e-162	0.455473	0.935	0.553	1.69078	4.76178e-158
2	Trac	6.44271e-162	0.668567	0.827	0.394	2.09898	1.03341e-157
2	Mapre1	5.59389e-161	0.494043	0.923	0.544	1.69669	8.9726e-157
2	Pdap1	7.4266e-161	0.475572	0.884	0.468	1.88889	1.19123e-156
2	Ube2i	9.25518e-161	0.47888	0.989	0.776	1.27448	1.48453e-156
2	Stip1	2.02056e-160	0.310366	0.659	0.259	2.5444	3.24099e-156
2	Sec11c	4.43097e-160	0.602884	0.976	0.767	1.27249	7.10728e-156
2	Nudcd2	7.63435e-160	0.322678	0.701	0.285	2.45965	1.22455e-155
2	Ndufa13	1.27194e-159	0.459898	0.991	0.884	1.12104	2.04019e-155
2	Cd6	1.46324e-158	0.32636	0.565	0.2	2.825	2.34703e-154
2	Fcho1	2.89682e-158	0.279265	0.59	0.216	2.73148	4.6465e-154
2	Ndufa9	3.8898e-158	0.341441	0.762	0.324	2.35185	6.23924e-154
2	Pa2g4	4.18606e-158	0.485956	0.827	0.41	2.01707	6.71444e-154
2	Cbx1	6.82094e-158	0.446991	0.884	0.453	1.95143	1.09408e-153
2	Krtcap2	7.68397e-158	0.504462	0.983	0.728	1.35027	1.23251e-153
2	Fgl2	1.91476e-157	0.397531	0.613	0.241	2.54357	3.07128e-153
2	Ywhae	2.54397e-157	0.537828	0.966	0.72	1.34167	4.08053e-153
2	Id2	9.8972e-157	0.617675	0.815	0.389	2.09512	1.58751e-152
2	Eno1	2.0565e-156	0.566393	0.959	0.676	1.41864	3.29863e-152
2	Anapc11	2.08966e-156	0.372834	0.797	0.357	2.23249	3.35181e-152
2	Ilk	2.68614e-156	0.31262	0.704	0.288	2.44444	4.30857e-152
2	Kif2a	3.12281e-156	0.282566	0.655	0.251	2.60956	5.00899e-152
2	2025-09-07	3.97364e-156	0.527733	0.974	0.734	1.32698	6.37373e-152
2	Rgs1	4.0884e-156	0.357887	0.836	0.374	2.23529	6.55779e-152
2	Gnb2	6.57119e-156	0.497623	0.985	0.792	1.24369	1.05402e-151
2	Nsmce1	8.89501e-156	0.418612	0.862	0.422	2.04265	1.42676e-151
2	Trbc1	1.33021e-155	0.538833	0.714	0.316	2.25949	2.13366e-151
2	Gltp	2.55967e-155	0.412897	0.919	0.49	1.87551	4.10571e-151
2	Trappc1	5.84377e-155	0.329506	0.763	0.326	2.34049	9.3734e-151
2	Mpdu1	7.77471e-155	0.262939	0.657	0.253	2.59684	1.24706e-150
2	Pgam1	1.13736e-154	0.485389	0.857	0.449	1.90869	1.82433e-150
2	Gars	1.31166e-154	0.280045	0.612	0.232	2.63793	2.10391e-150
2	H1f0	2.03091e-154	0.306429	0.57	0.209	2.72727	3.25757e-150
2	Pbdc1	5.74207e-154	0.268071	0.675	0.265	2.54717	9.21028e-150
2	Akt1	7.32804e-154	0.31322	0.735	0.304	2.41776	1.17542e-149
2	Sptssa	8.61334e-154	0.469188	0.954	0.595	1.60336	1.38158e-149
2	Cdk2ap1	8.68119e-154	0.448176	0.836	0.423	1.97636	1.39246e-149
2	Myl12a	5.32283e-153	0.513612	0.992	0.819	1.21123	8.53783e-149
2	Eif4a3	1.13557e-152	0.442953	0.881	0.465	1.89462	1.82145e-148
2	Asxl1	2.35066e-152	0.256872	0.639	0.246	2.59756	3.77045e-148
2	Zyx	1.28573e-151	0.362489	0.699	0.29	2.41034	2.06231e-147
2	Dazap1	1.8039e-151	0.43201	0.876	0.441	1.98639	2.89346e-147
2	Coro1a	2.17636e-151	0.476425	0.998	0.964	1.03527	3.49089e-147
2	Rdx	3.56232e-151	0.431963	0.851	0.428	1.98832	5.71396e-147
2	Vps36	4.03457e-151	0.327173	0.757	0.327	2.31498	6.47145e-147
2	Sem1	3.04171e-150	0.437907	0.992	0.924	1.07359	4.8789e-146
2	Psmb4	1.87429e-149	0.480964	0.975	0.722	1.35042	3.00637e-145
2	Hikeshi	5.16715e-148	0.264804	0.678	0.269	2.52045	8.28812e-144
2	Snrpa	5.27581e-148	0.321636	0.733	0.309	2.37217	8.4624e-144
2	Emd	6.04335e-148	0.364299	0.813	0.376	2.16223	9.69353e-144
2	Rfc1	2.87155e-147	0.334634	0.657	0.269	2.44238	4.60596e-143
2	Tcerg1	6.1147e-147	0.293703	0.676	0.274	2.46715	9.80798e-143
2	Pigx	2.39722e-146	0.276227	0.75	0.317	2.36593	3.84515e-142
2	Ppp1r35	3.5804e-146	0.283344	0.658	0.263	2.5019	5.74297e-142
2	Sdhd	1.02237e-145	0.425367	0.851	0.44	1.93409	1.63988e-141
2	Fyb	1.15129e-145	0.442807	0.845	0.401	2.10723	1.84667e-141
2	H2afy	2.02065e-145	0.478013	0.974	0.733	1.32879	3.24113e-141
2	Tomm6	1.70838e-144	0.289906	0.645	0.261	2.47126	2.74024e-140
2	Cxcr3	3.57906e-144	0.363316	0.386	0.121	3.19008	5.74082e-140
2	Lrrfip1	3.92956e-144	0.427548	0.881	0.461	1.91106	6.30301e-140
2	Tmco1	5.71517e-144	0.370004	0.841	0.412	2.04126	9.16714e-140
2	0610010K14Rik	2.41384e-143	0.308501	0.74	0.32	2.3125	3.8718e-139
2	Ssb	3.42876e-143	0.467708	0.975	0.717	1.35983	5.49973e-139
2	Hsp90b1	5.1524e-143	0.45779	0.967	0.676	1.43047	8.26445e-139
2	Edf1	7.273e-143	0.454978	0.981	0.756	1.29762	1.16659e-138
2	Minos1	1.02394e-142	0.466618	0.974	0.703	1.38549	1.6424e-138
2	Mrpl51	1.15284e-142	0.389277	0.866	0.441	1.96372	1.84916e-138
2	Phf5a	1.33101e-142	0.407459	0.894	0.488	1.83197	2.13495e-138
2	Mbd2	4.4558e-142	0.422213	0.972	0.644	1.50932	7.1471e-138
2	2025-09-01	4.89556e-142	0.488093	0.989	0.753	1.31341	7.85247e-138
2	Mrps12	1.17221e-141	0.285951	0.74	0.32	2.3125	1.88023e-137
2	Itgb2	1.40182e-141	0.351712	0.858	0.412	2.08252	2.24852e-137
2	Nubp1	1.56838e-141	0.363675	0.827	0.392	2.10969	2.51569e-137
2	Acsl5	6.18723e-141	0.284133	0.578	0.226	2.55752	9.92432e-137
2	Eif4e2	7.07923e-141	0.400856	0.851	0.437	1.94737	1.13551e-136
2	Eif5a	8.6249e-141	0.56169	0.99	0.867	1.14187	1.38343e-136
2	Cd5	1.2302e-140	0.431937	0.633	0.268	2.36194	1.97324e-136
2	Lcp1	1.43385e-140	0.473995	0.992	0.869	1.14154	2.29989e-136
2	Ostc	3.20863e-140	0.460231	0.942	0.59	1.59661	5.14664e-136
2	Cd3g	3.51351e-140	0.503174	0.928	0.455	2.03956	5.63567e-136
2	Impdh2	3.80226e-140	0.390014	0.797	0.381	2.09186	6.09882e-136
2	Nme2	4.00218e-140	0.497676	0.904	0.552	1.63768	6.41949e-136
2	Cox7c	4.69084e-140	0.378917	0.994	0.963	1.03219	7.52411e-136
2	Eif1ad	5.07324e-140	0.262884	0.666	0.273	2.43956	8.13748e-136
2	Rer1	6.20049e-140	0.429783	0.947	0.619	1.52989	9.94559e-136
2	Cdc123	3.70896e-139	0.304627	0.719	0.311	2.3119	5.94917e-135
2	Etfa	3.80119e-139	0.323809	0.774	0.353	2.19263	6.09711e-135
2	Ndufa11	3.02054e-138	0.437741	0.96	0.642	1.49533	4.84495e-134
2	Paics	4.85335e-138	0.38719	0.759	0.363	2.09091	7.78478e-134
2	Xrn2	9.27324e-138	0.527204	0.932	0.61	1.52787	1.48743e-133
2	Psmb7	1.36916e-137	0.406924	0.878	0.469	1.87207	2.19613e-133
2	Sh2d2a	1.9959e-137	0.254549	0.743	0.309	2.40453	3.20143e-133
2	Tmem256	8.82517e-137	0.434806	0.9	0.503	1.78926	1.41556e-132
2	Atf1	1.05331e-136	0.301268	0.757	0.336	2.25298	1.68951e-132
2	Rpn2	2.05126e-136	0.342346	0.867	0.427	2.03044	3.29021e-132
2	Psmd6	2.57814e-136	0.332739	0.796	0.37	2.15135	4.13533e-132
2	Pfdn6	5.37353e-135	0.360469	0.861	0.435	1.97931	8.61915e-131
2	Ccr2	8.33999e-135	0.284943	0.495	0.177	2.79661	1.33773e-130
2	Etfb	1.65372e-134	0.429867	0.87	0.489	1.77914	2.65256e-130
2	Higd1a	5.40014e-134	0.427142	0.864	0.468	1.84615	8.66182e-130
2	Arl6ip1	1.43756e-133	1.13724	0.975	0.828	1.17754	2.30585e-129
2	Rad50	2.00435e-133	0.275604	0.625	0.256	2.44141	3.21497e-129
2	Ube2n	2.4006e-133	0.415916	0.923	0.547	1.68739	3.85056e-129
2	Txnl1	3.34389e-133	0.396223	0.901	0.501	1.7984	5.3636e-129
2	Zbtb8os	4.58491e-133	0.32438	0.825	0.39	2.11538	7.35419e-129
2	Psmb8	5.03326e-133	0.43473	0.995	0.923	1.07801	8.07335e-129
2	Sf3b6	5.25676e-133	0.43331	0.979	0.763	1.28309	8.43185e-129
2	Fam96a	5.72936e-133	0.433916	0.895	0.507	1.76529	9.18989e-129
2	Nsmce4a	2.4562e-132	0.400003	0.91	0.515	1.76699	3.93974e-128
2	Sf3b5	2.6315e-132	0.426779	0.961	0.669	1.43647	4.22093e-128
2	Mrpl20	3.74251e-132	0.405247	0.91	0.537	1.6946	6.00298e-128
2	Znrf1	3.96102e-132	0.3457	0.703	0.303	2.32013	6.35348e-128
2	Tmed2	4.74304e-132	0.441949	0.972	0.711	1.36709	7.60784e-128
2	Ankrd13a	5.41484e-132	0.283727	0.711	0.31	2.29355	8.68541e-128
2	Srrt	9.92145e-132	0.28048	0.68	0.291	2.33677	1.5914e-127
2	Elof1	1.231e-131	0.349226	0.826	0.404	2.04455	1.97452e-127
2	Fmnl1	2.29173e-131	0.387743	0.891	0.465	1.91613	3.67593e-127
2	Psmc1	3.21623e-131	0.26437	0.658	0.276	2.38406	5.15883e-127
2	Rexo2	3.93259e-131	0.438656	0.844	0.458	1.84279	6.30787e-127
2	Prex1	5.9377e-131	0.319947	0.708	0.312	2.26923	9.52408e-127
2	Cox20	5.17212e-130	0.374002	0.846	0.438	1.93151	8.29608e-126
2	Ilf2	6.2152e-130	0.254329	0.71	0.305	2.32787	9.96918e-126
2	Itgb1	7.82146e-130	0.745095	0.806	0.437	1.84439	1.25456e-125
2	Hist1h1c	9.1095e-130	0.310202	0.525	0.207	2.53623	1.46116e-125
2	Dnajb11	1.36797e-129	0.339598	0.823	0.399	2.06266	2.19422e-125
2	Ndufb6	1.82485e-129	0.345655	0.843	0.428	1.96963	2.92707e-125
2	Atp5a1	2.70866e-129	0.426751	0.989	0.845	1.17041	4.34469e-125
2	Twf2	7.78547e-129	0.391836	0.861	0.449	1.91759	1.24879e-124
2	Ndufa12	2.69768e-128	0.423167	0.928	0.557	1.66607	4.32708e-124
2	Ddost	7.05114e-128	0.358741	0.871	0.452	1.92699	1.131e-123
2	Serbp1	7.84729e-128	0.446805	0.995	0.923	1.07801	1.2587e-123
2	Ltb4r1	1.04636e-127	0.349905	0.36	0.113	3.18584	1.67836e-123
2	Lsp1	1.5531e-127	0.490032	0.985	0.834	1.18106	2.49117e-123
2	Cdk2ap2	1.80142e-127	0.461592	0.974	0.678	1.43658	2.88948e-123
2	Tkt	2.03638e-127	0.434666	0.888	0.512	1.73438	3.26635e-123
2	Nap1l1	2.18239e-127	0.455533	0.979	0.758	1.29156	3.50056e-123
2	Pkp3	4.7129e-127	0.357316	0.839	0.439	1.91116	7.55948e-123
2	Sf3b2	4.71968e-127	0.428379	0.967	0.698	1.38539	7.57037e-123
2	Mrpl13	1.20528e-125	0.290008	0.757	0.349	2.16905	1.93327e-121
2	Rac1	2.46186e-125	0.428282	0.974	0.743	1.3109	3.94883e-121
[truncated: 8,934 more rows]
