# Supplementary material for: Transcriptomic plasticity of cholinergic adipose macrophages in the acute thermogenic response
Source: J Biol Chem. 2025 Nov 7;301(12):110925. doi: 10.1016/j.jbc.2025.110925 (PMC12719665; doi:10.1016/j.jbc.2025.110925)
Supplement: Table S2 [file mmc3.xlsx]

## Sheet: padj<0.05
Gene	p_val	avg_log2FC	p_val_adj	-log(padj)	*Positive log2FC = up in 4°C
Vcam1	2.34e-56	-2.42369	3.76e-52	51.4248
Mt2	5.72e-92	-2.25194	9.18e-88	87.0372
Ddit4	5.59e-154	-2.18045	8.96e-150	149.048
Mt1	5.5e-88	-2.17572	8.83e-84	83.054
Fkbp5	1.35e-162	-2.11743	2.17e-158	157.664
Tsc22d3	4.63e-110	-1.98753	7.43e-106	105.129
Lyve1	9.06e-57	-1.98524	1.45e-52	51.8386
Man2a1	3.78e-99	-1.73802	6.07e-95	94.2168
Igha	2.44e-07	-1.63216	0.00390845	2.408
Jaml	1.35e-112	-1.61909	2.17e-108	107.664
Ccl6	6.12e-85	-1.60109	9.81e-81	80.0083
Gda	1.66e-65	-1.54646	2.67e-61	60.5735
Cytip	6.49e-78	-1.52461	1.04e-73	72.983
Ucp2	5.89e-129	-1.52114	9.44e-125	124.025
Ccl9	7.39e-89	-1.50501	1.19e-84	83.9245
Klf9	1.48e-120	-1.44371	2.38e-116	115.623
1700017B05Rik	5.62e-88	-1.41035	9.01e-84	83.0453
Ms4a6b	2.3e-67	-1.39842	3.69e-63	62.433
Rnf169	4.52e-81	-1.3646	7.24e-77	76.1403
Gpt2	2.24e-64	-1.32105	3.6e-60	59.4437
Hist1h2ap	3.46e-09	-1.27927	5.54e-05	4.25649
Ms4a6c	9.26e-67	-1.25265	1.48e-62	61.8297
Jdp2	2.13e-77	-1.21113	3.41e-73	72.4672
Cd14	1.04e-22	-1.20232	1.67e-18	17.7773
Cebpb	1.31e-64	-1.17953	2.1e-60	59.6778
Tm6sf1	1.74e-63	-1.17831	2.79e-59	58.5544
Trp53inp1	2.53e-75	-1.16689	4.06e-71	70.3915
Dpy19l1	8.74e-50	-1.11357	1.4e-45	44.8539
Glul	1.38e-55	-1.09312	2.21e-51	50.6556
Ncoa1	3.38e-62	-1.07896	5.42e-58	57.266
Tns1	5.58e-39	-1.06672	8.96e-35	34.0477
Stk17b	8.84e-45	-1.0659	1.42e-40	39.8477
Cyth1	6.42e-61	-1.06307	1.03e-56	55.9872
Fam117b	2.02e-53	-1.06213	3.24e-49	48.4895
Pfkfb3	9.67e-51	-1.06124	1.55e-46	45.8097
Pnpla2	1.34e-63	-1.04951	2.14e-59	58.6696
Cd163	1.03e-09	-1.02291	1.64e-05	4.78516
Slc7a8	1.27e-50	-1.02225	2.03e-46	45.6925
Got1	5.08e-47	-1.01238	8.15e-43	42.0888
Jchain	3.49e-10	-0.974588	5.59e-06	5.25259
Ifitm2	3.64e-37	-0.969642	5.84e-33	32.2336
Mkrn1	3.45e-50	-0.967865	5.53e-46	45.2573
Rassf2	1.26e-53	-0.963846	2.02e-49	48.6946
Plin2	2.74e-43	-0.959202	4.39e-39	38.3575
Per1	1.61e-63	-0.956153	2.58e-59	58.5884
Cd38	1.7e-24	-0.952933	2.72e-20	19.5654
Uvrag	1.5e-50	-0.950432	2.41e-46	45.618
Tcn2	1.41e-41	-0.933662	2.26e-37	36.6459
Ms4a6d	5.24e-39	-0.933168	8.41e-35	34.0752
Wnk1	4.68e-47	-0.92473	7.51e-43	42.1244
Rgs1	5.1e-18	-0.917489	8.17e-14	13.0878
Sdc4	1.39e-19	-0.911019	2.23e-15	14.6517
Cdkn1a	2.41e-36	-0.879448	3.87e-32	31.4123
Cxcr4	1.09e-55	-0.876075	1.75e-51	50.757
Fam46a	1.17e-31	-0.865317	1.88e-27	26.7258
Arrdc3	8.44e-30	-0.860067	1.35e-25	24.8697
Sgms1	4.94e-40	-0.855765	7.93e-36	35.1007
Frmd4b	9.37e-34	-0.846965	1.5e-29	28.8239
Picalm	1.41e-46	-0.842369	2.27e-42	41.644
B4galt1	2.94e-33	-0.814798	4.72e-29	28.3261
Pitpnc1	3.68e-30	-0.814569	5.9e-26	25.2291
Sult1a1	1.84e-38	-0.802513	2.96e-34	33.5287
Fcgr2b	1.52e-36	-0.792326	2.43e-32	31.6144
Sik1	2.3e-42	-0.790687	3.7e-38	37.4318
Mark3	9.08e-41	-0.778551	1.46e-36	35.8356
Pim3	1.8e-36	-0.77439	2.89e-32	31.5391
Pde3b	3.94e-35	-0.769934	6.33e-31	30.1986
Vapa	8.12e-33	-0.760392	1.3e-28	27.8861
Hipk1	3.76e-37	-0.754596	6.04e-33	32.219
App	1.8e-30	-0.752771	2.88e-26	25.5406
Ninj1	5.42e-16	-0.720347	8.69e-12	11.061
Zbtb16	2.04e-54	-0.697879	3.28e-50	49.4841
Snap23	6.34e-25	-0.685806	1.02e-20	19.9914
Adgrg6	7.8e-39	-0.678892	1.25e-34	33.9031
Fcgr3	1.16e-26	-0.676755	1.86e-22	21.7305
Ttc39c	2.33e-35	-0.676188	3.74e-31	30.4271
Cited2	3.1e-13	-0.668798	4.98e-09	8.30277
Pla2g7	1.09e-22	-0.666272	1.75e-18	17.757
S100a10	5.42e-15	-0.659611	8.7e-11	10.0605
Osbpl9	8.07e-20	-0.657188	1.3e-15	14.8861
Sh3pxd2b	3.71e-31	-0.653238	5.96e-27	26.2248
Tmem37	1.1e-29	-0.64622	1.77e-25	24.752
Hfe	3.49e-23	-0.644659	5.59e-19	18.2526
Bmf	5.35e-34	-0.644057	8.57e-30	29.067
Mon2	1.83e-23	-0.638804	2.93e-19	18.5331
Gdap2	3.57e-44	-0.638714	5.72e-40	39.2426
Gpr65	5.97e-21	-0.636945	9.58e-17	16.0186
Pde4b	4.63e-24	-0.636358	7.43e-20	19.129
Tex30	2.9e-43	-0.635769	4.65e-39	38.3325
Sgk1	3.42e-26	-0.633934	5.48e-22	21.2612
Gns	1.13e-32	-0.63393	1.81e-28	27.7423
Fabp4	3.76e-20	-0.626194	6.02e-16	15.2204
Pias1	1.24e-29	-0.620456	1.99e-25	24.7011
Trim25	1.18e-23	-0.610512	1.9e-19	18.7212
Mertk	2.38e-30	-0.610299	3.81e-26	25.4191
Dusp1	2.96e-22	-0.609223	4.75e-18	17.3233
Pdxk	1.11e-25	-0.605672	1.79e-21	20.7471
Dram2	3.93e-27	-0.602038	6.31e-23	22.2
Inpp5d	1.96e-24	-0.598737	3.15e-20	19.5017
Klf13	9.54e-28	-0.585682	1.53e-23	22.8153
Atp1b3	6.85e-25	-0.584382	1.1e-20	19.9586
Ncf1	9.95e-19	-0.580331	1.6e-14	13.7959
Rbm26	2.36e-27	-0.578397	3.78e-23	22.4225
Tmed5	1.13e-21	-0.577647	1.82e-17	16.7399
Srgn	6.27e-13	-0.57118	1.01e-08	7.99568
Sbf2	4.37e-19	-0.569625	7e-15	14.1549
Gtf2a2	1.39e-24	-0.565985	2.22e-20	19.6536
Tmod1	5.69e-25	-0.562629	9.12e-21	20.04
Ssh2	9.92e-20	-0.558258	1.59e-15	14.7986
Stmn1	1.29e-07	-0.556188	0.00206582	2.68491
Tmem104	1.21e-34	-0.550013	1.95e-30	29.71
Tlr7	1.63e-18	-0.548258	2.62e-14	13.5817
Pex13	1.18e-29	-0.543993	1.89e-25	24.7235
Gcnt1	1.22e-18	-0.540986	1.96e-14	13.7077
Ifi207	5.69e-17	-0.540975	9.13e-13	12.0395
Cyr61	2.3e-13	-0.538803	3.69e-09	8.43297
Ppp1r21	8.38e-17	-0.537267	1.34e-12	11.8729
Slc3a2	4.95e-20	-0.536072	7.94e-16	15.1002
Mknk2	9e-22	-0.53489	1.44e-17	16.8416
Ubb	2.89e-23	-0.534456	4.63e-19	18.3344
Klhl24	4.95e-21	-0.532995	7.94e-17	16.1002
Gdpd1	7.7e-29	-0.531419	1.23e-24	23.9101
Pik3r1	2.6e-17	-0.526243	4.17e-13	12.3799
Dennd4a	1.15e-22	-0.526095	1.84e-18	17.7352
Tbc1d10a	2.74e-33	-0.52425	4.4e-29	28.3565
Clec4d	2.45e-14	-0.52394	3.92e-10	9.40671
Gng2	7.53e-21	-0.522769	1.21e-16	15.9172
Vdr	7.41e-31	-0.518349	1.19e-26	25.9245
Ehd1	1.14e-18	-0.517592	1.83e-14	13.7375
Zfp106	2.19e-20	-0.516655	3.51e-16	15.4547
Fbxo18	1.5e-26	-0.516338	2.4e-22	21.6198
Egfr	3.62e-23	-0.506667	5.81e-19	18.2358
Wdr3	4.7e-27	-0.499586	7.54e-23	22.1226
Zfand5	5.98e-15	-0.498907	9.59e-11	10.0182
Nisch	7.29e-17	-0.496998	1.17e-12	11.9318
Mafb	2.82e-09	-0.49687	4.52e-05	4.34486
Xrn2	5.65e-21	-0.495016	9.06e-17	16.0429
Fam107b	5.6e-19	-0.493677	8.98e-15	14.0467
Il15ra	1.06e-30	-0.491384	1.7e-26	25.7696
Btbd1	1.74e-18	-0.490318	2.8e-14	13.5528
Arrdc2	5.92e-21	-0.488871	9.5e-17	16.0223
Cdkn1b	8.23e-18	-0.486474	1.32e-13	12.8794
Ppp1r13b	2.3e-22	-0.486348	3.69e-18	17.433
Drap1	8.26e-16	-0.48328	1.32e-11	10.8794
Tceal9	4.34e-10	-0.483073	6.95e-06	5.15802
Foxred2	1.54e-18	-0.480416	2.47e-14	13.6073
Zdhhc14	3.89e-16	-0.477971	6.24e-12	11.2048
Trim11	3.5e-14	-0.475792	5.61e-10	9.25104
Synj1	1.41e-18	-0.471004	2.27e-14	13.644
Tiparp	2.24e-11	-0.470913	3.59e-07	6.44491
Hmgb2	2.79e-09	-0.470335	4.47e-05	4.34969
Adam8	7.55e-11	-0.463193	1.21e-06	5.91721
Psen2	9.75e-19	-0.461635	1.56e-14	13.8069
Slc43a2	1.66e-15	-0.461233	2.66e-11	10.5751
Dapk1	9.67e-12	-0.457618	1.55e-07	6.80967
Mkl1	8.41e-18	-0.455153	1.35e-13	12.8697
Spop	1.59e-16	-0.454684	2.55e-12	11.5935
C1qb	8.87e-19	-0.452601	1.42e-14	13.8477
Lpin1	9.27e-15	-0.444929	1.49e-10	9.82681
Il7r	2.69e-07	-0.43996	0.00431814	2.3647
Dennd4c	5.7e-21	-0.439656	9.14e-17	16.0391
Fosl2	1.38e-11	-0.438901	2.21e-07	6.65561
Tmem87b	2.55e-18	-0.437679	4.09e-14	13.3883
Larp4b	3.52e-10	-0.437405	5.64e-06	5.24872
Pacs2	1.09e-21	-0.434074	1.75e-17	16.757
Jade2	3.67e-22	-0.43385	5.89e-18	17.2299
Ascc1	2.51e-19	-0.433779	4.03e-15	14.3947
Lyn	4.61e-13	-0.429589	7.39e-09	8.13136
Bclaf1	1.42e-15	-0.429418	2.28e-11	10.6421
Chka	9.75e-22	-0.428307	1.56e-17	16.8069
Uba52	1.33e-11	-0.428247	2.13e-07	6.67162
Sla	5.47e-14	-0.428087	8.78e-10	9.05651
Rbm47	2.69e-14	-0.427858	4.32e-10	9.36452
Lilr4b	8.24e-07	-0.427563	0.0132177	1.87885
Parl	2.81e-17	-0.427204	4.51e-13	12.3458
Aph1b	5.5e-19	-0.426766	8.81e-15	14.055
Mlxip	1.16e-20	-0.426207	1.86e-16	15.7305
P2rx4	1.53e-11	-0.426139	2.45e-07	6.61083
Map3k6	5.89e-37	-0.42121	9.45e-33	32.0246
C5ar1	6.1e-14	-0.418797	9.79e-10	9.00922
Ptp4a1	8.91e-12	-0.418524	1.43e-07	6.84466
Ap2a2	1.66e-12	-0.4169	2.67e-08	7.57349
Ypel5	1.88e-11	-0.415696	3.01e-07	6.52143
Washc2	4.32e-17	-0.415329	6.93e-13	12.1593
Ccl17	1.33e-45	-0.413954	2.14e-41	40.6696
Wdr26	2.75e-13	-0.412729	4.41e-09	8.35556
Anapc16	9.35e-19	-0.40942	1.5e-14	13.8239
Kifc3	3.57e-17	-0.407283	5.73e-13	12.2418
Atp8b4	2.61e-20	-0.40711	4.19e-16	15.3778
Ogfrl1	1.36e-14	-0.406194	2.18e-10	9.66154
Ncoa5	3.31e-18	-0.405821	5.32e-14	13.2741
P2rx7	3.47e-08	-0.402772	0.000556419	3.2546
Ube2g2	2.58e-11	-0.401719	4.13e-07	6.38405
Hectd1	1.01e-12	-0.399995	1.62e-08	7.79048
Fcgr4	3.8e-09	-0.399392	6.1e-05	4.21467
Hbp1	1.08e-19	-0.395885	1.73e-15	14.762
Rbm3	3.06e-17	-0.394562	4.9e-13	12.3098
Tpst2	8.62e-17	-0.394287	1.38e-12	11.8601
Zfp652	2.05e-17	-0.393792	3.29e-13	12.4828
Ndfip1	1.06e-16	-0.391708	1.71e-12	11.767
Nt5dc2	8.97e-10	-0.390037	1.44e-05	4.84164
Fam126a	1.08e-13	-0.389854	1.74e-09	8.75945
Ercc5	5.11e-20	-0.387154	8.19e-16	15.0867
Sesn2	3.84e-21	-0.385664	6.16e-17	16.2104
Ankrd16	3.05e-22	-0.384365	4.9e-18	17.3098
Cdc40	8.45e-20	-0.381965	1.36e-15	14.8665
Egln2	5.57e-17	-0.381781	8.93e-13	12.0491
Hivep2	6.46e-14	-0.381677	1.04e-09	8.98297
Stab1	1.13e-06	-0.380201	0.0181947	1.74006
Cd300lf	2.74e-15	-0.379761	4.39e-11	10.3575
Mindy1	3.28e-11	-0.377897	5.27e-07	6.27819
Litaf	1.22e-10	-0.376142	1.96e-06	5.70774
Itga9	4.83e-14	-0.375981	7.75e-10	9.1107
Cept1	9.17e-14	-0.375861	1.47e-09	8.83268
Ptger2	7.95e-25	-0.375608	1.28e-20	19.8928
Pik3ip1	1.23e-30	-0.375009	1.97e-26	25.7055
Tpcn2	8.9e-21	-0.373586	1.43e-16	15.8447
Nus1	2.23e-13	-0.372303	3.58e-09	8.44612
Pptc7	5.92e-13	-0.371946	9.49e-09	8.02273
Nfil3	7.22e-16	-0.371335	1.16e-11	10.9355
Cerk	9.19e-16	-0.371307	1.47e-11	10.8327
Gpx1	1.63e-13	-0.370561	2.61e-09	8.58336
Lrrc8a	2.6e-10	-0.370267	4.17e-06	5.37986
Snx10	5.84e-15	-0.369825	9.36e-11	10.0287
Birc3	4.35e-13	-0.367618	6.97e-09	8.15677
Serinc3	7.92e-17	-0.36632	1.27e-12	11.8962
Tlr5	3.09e-23	-0.366132	4.95e-19	18.3054
Tgfb3	1.12e-26	-0.365899	1.8e-22	21.7447
Adam9	1.09e-12	-0.364925	1.75e-08	7.75696
Tlr13	1.94e-19	-0.364909	3.11e-15	14.5072
Gramd3	9.62e-17	-0.364015	1.54e-12	11.8125
Lrrc58	5.64e-12	-0.363552	9.05e-08	7.04335
Cd33	2.27e-06	-0.363513	0.0363363	1.43966
2025-03-01	4.66e-09	-0.362929	7.47e-05	4.12668
Ddi2	8.31e-12	-0.362186	1.33e-07	6.87615
H3f3b	4.34e-16	-0.361738	6.96e-12	11.1574
Psmc1	2.19e-15	-0.36067	3.51e-11	10.4547
Emb	1.68e-07	-0.360393	0.00268865	2.57047
Fbxo32	6.41e-25	-0.360191	1.03e-20	19.9872
Ccny	5.65e-14	-0.359585	9.06e-10	9.04287
Jak1	2.43e-10	-0.358993	3.9e-06	5.40894
Slfn2	1.94e-10	-0.358067	3.11e-06	5.50724
Nfkbia	3.88e-10	-0.355967	6.22e-06	5.20621
Phf20	1.93e-12	-0.354675	3.09e-08	7.51004
Strip2	5.05e-31	-0.349198	8.1e-27	26.0915
Fgfr1	1.43e-06	-0.34873	0.0229372	1.63946
Ezr	2.61e-16	-0.346199	4.18e-12	11.3788
Wdr12	4.1e-20	-0.345519	6.57e-16	15.1824
Akap7	3.26e-18	-0.34436	5.23e-14	13.2815
Tcf4	5.7e-09	-0.344034	9.15e-05	4.03858
Cdc37l1	1.27e-13	-0.342922	2.04e-09	8.69037
Mmp19	1.5e-06	-0.341631	0.024015	1.61952
Malat1	2.54e-07	-0.340485	0.00406771	2.39065
Irf5	3.78e-09	-0.340439	6.07e-05	4.21681
Cirbp	2.16e-12	-0.34023	3.47e-08	7.45967
Ubp1	1.18e-12	-0.339738	1.89e-08	7.72354
Irf2	3.55e-10	-0.338183	5.7e-06	5.24413
Tagap	1.11e-17	-0.335784	1.77e-13	12.752
Tmem251	4.31e-10	-0.333776	6.91e-06	5.16052
Nars	3.41e-11	-0.33359	5.46e-07	6.26281
Lnpep	2.38e-10	-0.333387	3.82e-06	5.41794
Acsf2	1.5e-20	-0.332716	2.4e-16	15.6198
Slc41a2	6.81e-13	-0.330767	1.09e-08	7.96257
Sh2b3	4.32e-12	-0.330072	6.93e-08	7.15927
Rnf2	1.69e-09	-0.328973	2.71e-05	4.56703
Stat3	1.14e-07	-0.327726	0.00182989	2.73758
Hmgcl	1.64e-12	-0.327366	2.63e-08	7.58004
Ms4a4a	9.02e-32	-0.327128	1.45e-27	26.8386
Trp53inp2	3.03e-15	-0.326924	4.86e-11	10.3134
Ugcg	3.02e-07	-0.326191	0.00483658	2.31546
D10Wsu102e	4.5e-10	-0.324284	7.21e-06	5.14206
Ubxn7	1.49e-19	-0.324043	2.39e-15	14.6216
Fbl	6.14e-10	-0.323921	9.85e-06	5.00656
Cfp	6.82e-08	-0.323214	0.00109439	2.96083
Tcp11l2	1.04e-10	-0.322745	1.67e-06	5.77728
Kcnk6	4.95e-08	-0.322619	0.000794023	3.10017
N4bp1	5.43e-11	-0.321392	8.71e-07	6.05998
Il6ra	5.44e-09	-0.321101	8.72e-05	4.05948
Ranbp9	9.82e-10	-0.321019	1.57e-05	4.8041
Prdx6	4.45e-12	-0.320188	7.14e-08	7.1463
Cd300a	2.66e-09	-0.319126	4.27e-05	4.36957
Pde7b	1.46e-27	-0.317335	2.34e-23	22.6308
Mras	1.73e-09	-0.317087	2.77e-05	4.55752
Eea1	4.93e-08	-0.316324	0.000791272	3.10167
Abca6	1.29e-24	-0.314526	2.07e-20	19.684
Kdm7a	1.55e-07	-0.314381	0.00248096	2.60538
Tmcc3	3.71e-08	-0.313893	0.000595299	3.22526
Trim2	8.81e-24	-0.313346	1.41e-19	18.8508
Atp2a2	2.05e-08	-0.312856	0.000328877	3.48297
Slc28a2	1.3e-09	-0.30937	2.09e-05	4.67985
Plod1	4.06e-12	-0.308596	6.51e-08	7.18642
Rbm25	1.44e-08	-0.308453	0.000231654	3.63516
Rpl22l1	3.77e-08	-0.307944	0.000604735	3.21843
Aff4	2.34e-09	-0.307212	3.75e-05	4.42597
Casp3	8.97e-11	-0.306521	1.44e-06	5.84164
Arpc3	1.55e-09	-0.302977	2.48e-05	4.60555
Fbxo22	1.65e-11	-0.302922	2.65e-07	6.57675
Pex11a	4.67e-22	-0.302071	7.49e-18	17.1255
Pik3r5	8.88e-09	-0.301854	0.000142374	3.84657
Rsrp1	1.39e-07	-0.301397	0.00222477	2.65271
Taf1d	7.05e-11	-0.29939	1.13e-06	5.94692
Fam118a	3.13e-10	-0.298789	5.02e-06	5.2993
Pttg1ip	3.25e-07	-0.297393	0.0052207	2.28227
Nuak2	9.1e-11	-0.296609	1.46e-06	5.83565
Dirc2	1.89e-13	-0.296591	3.03e-09	8.51856
Cblb	1.39e-15	-0.296327	2.22e-11	10.6536
Spryd7	1.15e-14	-0.295991	1.85e-10	9.73283
Hist1h1c	2.85e-06	-0.294382	0.0457729	1.33939
Ankrd12	2.65e-06	-0.294069	0.0425262	1.37134
Pacsin2	1.88e-08	-0.2902	0.000301729	3.52038
Eif5	3.7e-10	-0.289665	5.93e-06	5.22695
Asxl1	3.96e-10	-0.289257	6.35e-06	5.19723
Top1	2.25e-07	-0.288166	0.00360873	2.44265
Trappc10	9.86e-09	-0.288102	0.000158156	3.80091
Med13	1.04e-07	-0.286675	0.00166811	2.77778
Slc10a6	1.03e-21	-0.2859	1.65e-17	16.7825
Insr	2.33e-07	-0.284521	0.00373517	2.42769
Mocs1	4.32e-15	-0.283967	6.92e-11	10.1599
Fcgrt	2.38e-06	-0.282716	0.0381065	1.419
Ubald2	3.23e-09	-0.282541	5.18e-05	4.28567
Mis18a	5.17e-10	-0.282272	8.29e-06	5.08145
Ube2s	1.61e-06	-0.281681	0.0257455	1.5893
Rmnd5a	3.49e-08	-0.281607	0.000559188	3.25244
Foxn3	9.44e-07	-0.281227	0.0151491	1.81961
Wdfy3	2.78e-10	-0.280717	4.46e-06	5.35067
Uqcrb	1.58e-07	-0.280672	0.00253904	2.59533
Aspa	1.71e-14	-0.279627	2.74e-10	9.56225
Rnf103	1.49e-08	-0.279222	0.000239762	3.62022
Plekhm2	2.53e-06	-0.278891	0.0405214	1.39232
Qk	1.84e-09	-0.277888	2.95e-05	4.53018
Exoc6b	2.34e-08	-0.276782	0.000375265	3.42566
Trim3	1.02e-10	-0.276778	1.64e-06	5.78516
Atp6ap2	6.67e-08	-0.275313	0.00107011	2.97057
Crem	2.7e-09	-0.275	4.33e-05	4.36351
Dennd1b	1.66e-06	-0.274675	0.0265742	1.57554
Noct	6.08e-11	-0.27415	9.76e-07	6.01055
Ly96	5.15e-08	-0.272752	0.000825344	3.08337
Icosl	6.4e-09	-0.272635	0.000102707	3.9884
Hnrnpa1	3.14e-08	-0.271526	0.000504159	3.29743
Pitpna	3.77e-08	-0.271291	0.000604606	3.21853
Sectm1a	4.49e-19	-0.270778	7.2e-15	14.1427
Mtmr12	1.06e-07	-0.269777	0.00170318	2.76874
Pkp4	2.76e-09	-0.269467	4.43e-05	4.3536
Arl4a	3.91e-09	-0.268992	6.28e-05	4.20204
Hnrnpdl	2.74e-07	-0.268805	0.00438814	2.35772
Cln3	6.33e-07	-0.266684	0.0101583	1.99318
Pten	6.18e-07	-0.266608	0.00991077	2.00389
Cnot6l	7.24e-07	-0.26637	0.0116118	1.9351
Aph1c	4.31e-07	-0.265669	0.00690996	2.16052
Itch	4.32e-07	-0.265362	0.00692253	2.15974
Stxbp3	8.73e-07	-0.265258	0.0139979	1.85394
Ak2	6.12e-08	-0.260694	0.000981411	3.00815
Dclre1b	1.45e-12	-0.260417	2.33e-08	7.63264
Rhoq	1.43e-07	-0.25974	0.00228883	2.64039
Crebrf	7.68e-08	-0.257824	0.00123201	2.90938
Aff1	2.54e-11	-0.256633	4.08e-07	6.38934
Entpd1	2.47e-07	-0.255844	0.00396646	2.4016
Spire1	3.09e-10	-0.255642	4.96e-06	5.30452
Runx3	6.25e-11	-0.255298	1e-06	6
Ipo7	1.29e-09	-0.25279	2.07e-05	4.68403
Gdi2	1.86e-09	-0.251678	2.99e-05	4.52433
Scimp	1.74e-06	0.253067	0.0278601	1.55502
Tuba1b	1.64e-09	0.253742	2.62e-05	4.5817
Fkbp1b	1.26e-06	0.254959	0.0201974	1.6947
Gpr160	3.28e-08	0.258007	0.000525756	3.27922
Cyb5r1	8.89e-08	0.25981	0.00142556	2.84601
Ldlr	1.12e-06	0.266532	0.0179512	1.74591
Fhl3	3.25e-08	0.267211	0.000521737	3.28255
Tec	7.88e-09	0.267476	0.000126338	3.89847
Clec5a	3.69e-10	0.270209	5.92e-06	5.22768
Oaz1	1.67e-14	0.270442	2.67e-10	9.57349
Slamf8	1.24e-07	0.277378	0.00198787	2.70161
Cdc42	2.35e-13	0.281629	3.77e-09	8.42366
Rasgrp3	3.25e-08	0.282508	0.000520952	3.2832
Slc37a2	3.38e-07	0.282556	0.00542495	2.2656
Tpd52	6.62e-09	0.284406	0.000106167	3.97401
Slc29a3	5.57e-07	0.287607	0.00893739	2.04879
Pak1	7.94e-08	0.288061	0.00127404	2.89482
Pld4	7.74e-08	0.289174	0.00124179	2.90595
Prkch	2.93e-09	0.289731	4.69e-05	4.32883
Arhgef10l	1.11e-07	0.292175	0.00178084	2.74938
Erp29	6.26e-08	0.293597	0.00100398	2.99827
Arpc5	4.37e-07	0.295317	0.00701702	2.15385
Plxnb2	2.8e-06	0.296464	0.0448581	1.34816
Sgk3	1.31e-06	0.298025	0.0210306	1.67715
Fchsd2	1.22e-08	0.300551	0.000195121	3.7097
Ppfia4	1.63e-08	0.301154	0.000260938	3.58346
Plau	1.49e-10	0.303411	2.39e-06	5.6216
Asap1	2.83e-07	0.30351	0.00453511	2.34341
Pla2g4a	4.48e-12	0.306135	7.18e-08	7.14388
H2-K1	4.48e-12	0.309178	7.18e-08	7.14388
Arhgap9	4.84e-07	0.309448	0.00776527	2.10984
Rgs3	1.09e-11	0.310841	1.75e-07	6.75696
Hhex	1.37e-07	0.312098	0.00220457	2.65668
Apbb1ip	7.44e-08	0.313789	0.0011941	2.92296
Nfam1	1.2e-07	0.314273	0.00192622	2.71529
Zcchc24	8.77e-09	0.315048	0.000140596	3.85203
Vamp5	3.08e-08	0.316088	0.000493782	3.30646
Tmem173	8.33e-07	0.318824	0.0133636	1.87408
Gnb2	2.22e-08	0.321826	0.000356191	3.44832
Slc14a1	6.14e-10	0.322151	9.85e-06	5.00656
Bmt2	2.38e-06	0.322859	0.0381325	1.4187
Tap1	2.86e-06	0.323845	0.045839	1.33877
Mob1a	7.2e-10	0.324379	1.15e-05	4.9393
Rab32	2.37e-07	0.325167	0.00379755	2.4205
Rapgef6	3.19e-07	0.32671	0.00512132	2.29062
Tfe3	9.04e-09	0.327112	0.000144951	3.83878
Rps6ka1	1.12e-07	0.328796	0.00180039	2.74463
Lyl1	1.57e-06	0.331494	0.0251431	1.59958
Hdac9	2.48e-07	0.33168	0.00397452	2.40071
H2-DMa	5.24e-08	0.332086	0.000841171	3.07512
Abhd12	9.27e-07	0.33243	0.0148664	1.82779
Tnfrsf13b	1.55e-07	0.332645	0.00249145	2.60355
Ost4	4.71e-09	0.33404	7.56e-05	4.12148
Adgre1	1.75e-06	0.334585	0.028137	1.55072
Pycard	2.2e-06	0.335087	0.0353336	1.45181
Ttyh3	8.21e-08	0.335461	0.00131729	2.88032
Rbfa	1.01e-09	0.335714	1.62e-05	4.79048
Ralb	2.76e-06	0.335853	0.0442076	1.3545
Map3k11	3.91e-07	0.336433	0.00627785	2.20219
Tpm1	8.13e-12	0.338928	1.3e-07	6.88606
Ptprc	3.44e-07	0.339686	0.00551429	2.25851
Calm2	7.21e-09	0.34072	0.000115668	3.93679
Krt80	6.55e-09	0.34093	0.000105098	3.97841
Fam129a	4.72e-08	0.342921	0.000757635	3.12054
Lacc1	1.33e-06	0.343266	0.0212756	1.67212
Brk1	3.57e-09	0.344075	5.73e-05	4.24185
Rex1bd	1.34e-07	0.344384	0.00214354	2.66887
Nckap1l	2.89e-07	0.346199	0.00463054	2.33437
Pcyt1a	2.35e-07	0.347868	0.00377142	2.4235
Tapbp	1.59e-08	0.348858	0.000254278	3.59469
Il10rb	7.78e-08	0.348946	0.00124727	2.90404
Bmp2	6.45e-07	0.352277	0.0103403	1.98547
Tifab	3.56e-07	0.352922	0.00571049	2.24333
Bin1	6.07e-08	0.353658	0.000974151	3.01137
Smim14	6.76e-07	0.35376	0.0108495	1.96459
Bmyc	8.28e-08	0.353854	0.00132811	2.87676
Pip4k2a	1.25e-09	0.354099	2.01e-05	4.6968
Add3	1.29e-07	0.354865	0.00206648	2.68477
Dgkd	1.7e-06	0.356353	0.02729	1.564
Mycbp2	1.08e-07	0.356647	0.00173923	2.75964
Tpm3	4.27e-11	0.356663	6.85e-07	6.16431
Evi2	2.37e-14	0.356805	3.8e-10	9.42022
Tmsb4x	6.88e-24	0.35713	1.1e-19	18.9586
Ifi27l2a	1.52e-06	0.361907	0.0243675	1.61319
Dtx3l	3.04e-06	0.362537	0.0487665	1.31188
Pomp	5.13e-10	0.362994	8.23e-06	5.0846
Cdc42se2	1.01e-08	0.363195	0.000162779	3.7884
Gm34084	7.94e-08	0.36542	0.0012729	2.8952
Rnf145	5.04e-10	0.369282	8.09e-06	5.09205
Elk3	1.1e-08	0.371506	0.000176205	3.75398
Kitl	1.8e-07	0.371838	0.00289009	2.53909
Vamp8	2.7e-09	0.37199	4.33e-05	4.36351
Denr	5.37e-09	0.373693	8.61e-05	4.065
Bri3	1.3e-11	0.374141	2.08e-07	6.68194
Wtip	1.4e-10	0.375102	2.24e-06	5.64975
Tns3	9.71e-10	0.37727	1.56e-05	4.80688
Crybg1	6.56e-11	0.377782	1.05e-06	5.97881
Sft2d2	1.85e-06	0.378178	0.0296786	1.52756
Parp14	6.1e-07	0.378809	0.00978287	2.00953
Spi1	3.56e-09	0.380154	5.72e-05	4.2426
Cotl1	1.36e-08	0.380286	0.00021747	3.6626
Grk2	7.3e-11	0.380907	1.17e-06	5.93181
Anxa5	7.82e-12	0.381218	1.25e-07	6.90309
BC035044	3.37e-10	0.38243	5.4e-06	5.26761
Zfp385a	5.29e-08	0.383358	0.000849204	3.07099
Gm36161	7.9e-09	0.384721	0.0001267	3.89722
Slamf7	2.94e-10	0.390089	4.72e-06	5.32606
Prex1	1.65e-13	0.393661	2.64e-09	8.5784
Tslp	3.35e-11	0.394531	5.38e-07	6.26922
Cd300lb	2.03e-08	0.395229	0.00032581	3.48704
Arl5c	7.9e-08	0.395235	0.00126673	2.89732
Plekha2	1.2e-10	0.397633	1.93e-06	5.71444
Rnf150	1.71e-06	0.39772	0.0275021	1.56063
Ptms	7.05e-08	0.399532	0.00113013	2.94687
Rnase6	2.91e-12	0.399584	4.67e-08	7.33068
Eid1	6.2e-08	0.400305	0.000994799	3.00226
Zfp36	2.85e-08	0.400823	0.000456998	3.34009
Tgfb1	9.7e-12	0.402039	1.56e-07	6.80688
Actb	1.56e-25	0.402426	2.5e-21	20.6021
Blnk	2.6e-09	0.403188	4.16e-05	4.38091
Bank1	1.45e-07	0.403961	0.0023184	2.63481
Pfn1	3.38e-17	0.405684	5.42e-13	12.266
Irf1	2.51e-06	0.406617	0.0402583	1.39514
Cndp2	1.59e-08	0.408362	0.000254611	3.59412
Dusp7	2.88e-13	0.411221	4.63e-09	8.33442
Cyb5a	1e-09	0.413475	1.6e-05	4.79588
Pdlim4	6.15e-16	0.41431	9.86e-12	11.0061
Tlr2	2.03e-09	0.41509	3.26e-05	4.48678
Ddx17	1.31e-08	0.415535	0.000210346	3.67707
Lpcat1	7.13e-12	0.416155	1.14e-07	6.9431
Mapk14	3.48e-11	0.418507	5.58e-07	6.25337
Gpr155	5.6e-14	0.418521	8.99e-10	9.04624
Actr3	8.25e-17	0.418614	1.32e-12	11.8794
Myo1f	6.34e-13	0.419211	1.02e-08	7.9914
Nptn	9.27e-12	0.419542	1.49e-07	6.82681
Pla2g15	2.35e-11	0.419645	3.77e-07	6.42366
Gbp7	1.99e-06	0.422364	0.0318869	1.49639
Cx3cr1	2.54e-06	0.423124	0.0407999	1.38934
5031439G07Rik	5.71e-12	0.423296	9.16e-08	7.0381
Asph	8.56e-12	0.425375	1.37e-07	6.86328
S1pr2	1.93e-16	0.425478	3.1e-12	11.5086
Fam43a	4.74e-08	0.426495	0.000760393	3.11896
Fcgr1	3.49e-09	0.426901	5.6e-05	4.25181
Clec2d	1.72e-13	0.427244	2.76e-09	8.55909
G3bp2	2.73e-10	0.427747	4.38e-06	5.35853
Pik3cd	2.21e-11	0.428047	3.54e-07	6.451
Arhgef6	9.13e-13	0.42838	1.46e-08	7.83565
Rap1a	4.63e-14	0.429807	7.42e-10	9.1296
Pdcd2l	6.18e-12	0.431993	9.91e-08	7.00393
Cln8	6.44e-12	0.432612	1.03e-07	6.98716
Psmb9	5.88e-11	0.435104	9.44e-07	6.02503
Nrp1	1.07e-07	0.436645	0.0017178	2.76503
Sh3bp1	1.97e-11	0.436699	3.17e-07	6.49894
Fosb	1.26e-06	0.437024	0.0202623	1.69331
Tlr1	2.09e-17	0.438532	3.35e-13	12.475
Fam49a	1.97e-13	0.44064	3.16e-09	8.50031
Tnfrsf11a	3.37e-12	0.444305	5.4e-08	7.26761
Metrnl	1.3e-07	0.446056	0.00207991	2.68196
Slc15a4	4.64e-13	0.446426	7.44e-09	8.12843
Lamtor4	3.79e-15	0.44971	6.09e-11	10.2154
Mndal	1.99e-11	0.45011	3.19e-07	6.49621
Rac2	2.23e-09	0.452637	3.58e-05	4.44612
Fam102b	7.15e-11	0.453094	1.15e-06	5.9393
Camk1	7.05e-11	0.455633	1.13e-06	5.94692
Reps2	2.75e-12	0.45646	4.41e-08	7.35556
Clec4a3	1.19e-12	0.456797	1.91e-08	7.71897
Susd6	7.45e-14	0.460203	1.2e-09	8.92082
Dnmt3a	1.23e-13	0.461422	1.97e-09	8.70553
Khdrbs1	1.45e-11	0.461869	2.33e-07	6.63264
Samd9l	1.43e-15	0.463818	2.29e-11	10.6402
Fam105a	7.71e-14	0.464648	1.24e-09	8.90658
Hprt	8.78e-12	0.465166	1.41e-07	6.85078
Serpinb8	6.35e-12	0.465217	1.02e-07	6.9914
Fam111a	7.17e-12	0.4659	1.15e-07	6.9393
Gadd45b	4.42e-07	0.46617	0.00709016	2.14934
Dusp22	5.16e-13	0.469417	8.27e-09	8.08249
Znrf2	9.98e-09	0.47274	0.000160104	3.7956
Arhgdib	5.89e-20	0.472822	9.45e-16	15.0246
Cd180	1.21e-18	0.473326	1.95e-14	13.71
Stat1	3.25e-07	0.475332	0.00521984	2.28234
Etv3	3.54e-09	0.479314	5.67e-05	4.24642
Arpc4	9.15e-13	0.480743	1.47e-08	7.83268
Gas7	4.8e-10	0.484126	7.69e-06	5.11407
Vwa5a	3.16e-13	0.486054	5.07e-09	8.29499
Pim1	4.81e-09	0.487219	7.71e-05	4.11295
Twf2	4.9e-14	0.48934	7.86e-10	9.10458
Fgd2	1.16e-13	0.490084	1.86e-09	8.73049
Rap2b	3.44e-12	0.49163	5.52e-08	7.25806
Nrros	5e-16	0.491657	8.02e-12	11.0958
Dnajb14	9.43e-15	0.492175	1.51e-10	9.82102
Dock8	1.97e-13	0.49288	3.17e-09	8.49894
Tmem229b	1.76e-19	0.497225	2.82e-15	14.5498
C3ar1	5.61e-11	0.498317	9e-07	6.04576
AW112010	5.83e-07	0.50173	0.00935219	2.02909
Evl	2.2e-12	0.50253	3.53e-08	7.45223
Ahnak	3.34e-13	0.504468	5.36e-09	8.27084
Zfp703	2.87e-09	0.506697	4.61e-05	4.3363
Iqgap1	6.19e-20	0.508873	9.93e-16	15.0031
Cbfa2t3	2.29e-16	0.509553	3.67e-12	11.4353
Fyb	3.41e-14	0.515646	5.47e-10	9.26201
Rasa4	2.56e-16	0.515652	4.1e-12	11.3872
Rap1b	6.8e-21	0.516974	1.09e-16	15.9626
Samd4	6.7e-19	0.517719	1.08e-14	13.9666
Ddx60	8.17e-12	0.517962	1.31e-07	6.88273
Ralgps2	1.44e-12	0.518208	2.31e-08	7.63639
BC005537	1.07e-15	0.522956	1.72e-11	10.7645
Cd48	2.42e-17	0.523126	3.88e-13	12.4112
2025-09-09	3.35e-14	0.52349	5.37e-10	9.27003
Mtss1	5.18e-13	0.524378	8.3e-09	8.08092
Naaa	9.23e-11	0.526099	1.48e-06	5.82974
Sdc3	1.75e-15	0.526822	2.81e-11	10.5513
Hacd4	1.04e-16	0.527627	1.67e-12	11.7773
Ier3	8.33e-10	0.529176	1.34e-05	4.8729
Rbpj	3.86e-17	0.53012	6.2e-13	12.2076
Wsb1	2.09e-15	0.532389	3.35e-11	10.475
Nrp2	4.52e-09	0.536066	7.25e-05	4.13966
Rp2	1.79e-17	0.536394	2.87e-13	12.5421
Irf4	2.04e-14	0.536711	3.28e-10	9.48413
Stap1	1.71e-10	0.537424	2.74e-06	5.56225
Gbp3	3.03e-17	0.538008	4.86e-13	12.3134
Tgfbr2	4.96e-16	0.539113	7.95e-12	11.0996
Ifi203	5.34e-12	0.540952	8.57e-08	7.06702
Tubb2a	2.25e-15	0.547644	3.6e-11	10.4437
H2-DMb1	8.88e-19	0.549063	1.42e-14	13.8477
Junb	5.43e-12	0.549709	8.71e-08	7.05998
Mapkapk2	5.93e-16	0.552475	9.52e-12	11.0214
Nr3c1	2.61e-18	0.552758	4.18e-14	13.3788
Icam1	2.23e-11	0.553132	3.57e-07	6.44733
Itsn1	4.08e-16	0.554234	6.54e-12	11.1844
Gpr183	2.41e-17	0.554594	3.87e-13	12.4123
Cyfip1	2.51e-16	0.55478	4.03e-12	11.3947
Chp2	1.69e-17	0.556329	2.71e-13	12.567
Egr2	3.19e-12	0.557309	5.12e-08	7.29073
Gbp2b	1.17e-07	0.559133	0.00186889	2.72842
Mpp1	3.97e-13	0.562476	6.37e-09	8.19586
Dpysl2	2.54e-18	0.563728	4.08e-14	13.3893
Zfp710	9.1e-25	0.565394	1.46e-20	19.8356
Myadm	4.51e-16	0.566424	7.23e-12	11.1409
Zfp395	3.81e-16	0.566799	6.11e-12	11.214
Plekho2	5.34e-16	0.567919	8.56e-12	11.0675
Ly6e	3.48e-07	0.568193	0.00558053	2.25332
Jun	2.16e-09	0.571585	3.47e-05	4.45967
Mbnl1	1.05e-29	0.571667	1.68e-25	24.7747
Pea15a	1.24e-12	0.575636	1.99e-08	7.70115
Ptpra	1.16e-16	0.577603	1.86e-12	11.7305
Nfxl1	3.37e-17	0.579179	5.41e-13	12.2668
Hpgds	3.83e-14	0.583803	6.15e-10	9.21112
Frmd6	7.88e-25	0.584109	1.26e-20	19.8996
Dab2	5.56e-08	0.5877	0.000892402	3.04944
Atp6v0a1	4.5e-14	0.592465	7.21e-10	9.14206
Limd2	2.09e-15	0.595218	3.35e-11	10.475
Ly86	2.98e-23	0.595396	4.77e-19	18.3215
Lcp2	4.53e-20	0.596806	7.27e-16	15.1385
Sec14l1	5.88e-18	0.603973	9.43e-14	13.0255
Themis2	5.48e-16	0.604367	8.79e-12	11.056
Fnbp1l	1.86e-24	0.607922	2.99e-20	19.5243
Srsf9	1.59e-23	0.609226	2.55e-19	18.5935
Rassf4	2.86e-21	0.616885	4.59e-17	16.3382
Ptpro	3.59e-18	0.617029	5.76e-14	13.2396
Arhgap17	2.56e-23	0.618736	4.11e-19	18.3862
Ccdc50	1.08e-17	0.618861	1.73e-13	12.762
St8sia4	2.87e-18	0.621244	4.61e-14	13.3363
Dusp6	2.03e-13	0.622417	3.26e-09	8.48678
Plxnd1	2.97e-15	0.625772	4.76e-11	10.3224
Lmo2	6.72e-19	0.626188	1.08e-14	13.9666
Mid1ip1	2.74e-20	0.626872	4.4e-16	15.3565
Dmac1	2.57e-21	0.63099	4.11e-17	16.3862
Dok2	5.54e-16	0.633408	8.89e-12	11.0511
Rtn4	1.86e-30	0.635043	2.98e-26	25.5258
Cybb	9.05e-29	0.637953	1.45e-24	23.8386
Pdgfb	2.89e-23	0.640116	4.63e-19	18.3344
Ptafr	9.03e-11	0.642716	1.45e-06	5.83863
Zeb2	3.63e-26	0.646216	5.82e-22	21.2351
Batf3	9.21e-24	0.64689	1.48e-19	18.8297
Cxcl12	1.8e-09	0.647513	2.88e-05	4.54061
Olfm1	1.05e-16	0.64775	1.69e-12	11.7721
Tmem176a	2.35e-19	0.672861	3.77e-15	14.4237
Lcp1	1.9e-33	0.68406	3.05e-29	28.5157
Cmah	5.22e-23	0.684437	8.37e-19	18.0773
Tmem176b	1.09e-20	0.686342	1.75e-16	15.757
Lipa	5.47e-19	0.688645	8.77e-15	14.057
Aif1	2.19e-19	0.694909	3.51e-15	14.4547
Ptpn18	1.59e-32	0.700342	2.54e-28	27.5952
Cysltr1	5.4e-28	0.704562	8.66e-24	23.0625
Iigp1	1.91e-12	0.717847	3.07e-08	7.51286
Ier5	5.34e-21	0.721096	8.56e-17	16.0675
Clec4a2	4.55e-28	0.731204	7.29e-24	23.1373
B4galt6	5.94e-21	0.731762	9.53e-17	16.0209
Ighm	1.18e-33	0.734619	1.89e-29	28.7235
Mef2c	1.18e-20	0.734908	1.89e-16	15.7235
Ciita	3.12e-26	0.737624	5e-22	21.301
Ptp4a2	1.2e-42	0.744534	1.92e-38	37.7167
Basp1	1.14e-18	0.745846	1.83e-14	13.7375
Igf1	2.99e-19	0.757327	4.79e-15	14.3197
Clec4b1	4.19e-26	0.786427	6.72e-22	21.1726
Lair1	1.74e-30	0.786768	2.78e-26	25.556
St3gal6	1.11e-28	0.799014	1.78e-24	23.7496
Pla2g2d	5.62e-11	0.818497	9.02e-07	6.04479
Ptpn6	1.94e-35	0.832053	3.11e-31	30.5072
Cltc	2.24e-40	0.832357	3.6e-36	35.4437
Dynll1	1.32e-32	0.835967	2.11e-28	27.6757
Ptpre	4.12e-35	0.837027	6.61e-31	30.1798
Rab3il1	2.29e-37	0.875902	3.68e-33	32.4342
Snx2	1.8e-31	0.902745	2.89e-27	26.5391
Sirpa	2.75e-46	0.936014	4.41e-42	41.3556
Tfrc	7.36e-25	0.938617	1.18e-20	19.9281
Cyth4	4.34e-47	0.952691	6.96e-43	42.1574
Ctsc	1.74e-40	0.964673	2.79e-36	35.5544
Marcksl1	6.21e-24	1.01866	9.97e-20	19.0013
Lst1	7.55e-33	1.03556	1.21e-28	27.9172
Clec12a	1.01e-38	1.03696	1.62e-34	33.7905
Rgl1	8.75e-42	1.07056	1.4e-37	36.8539
Ccr5	1.96e-26	1.07405	3.14e-22	21.5031
Evi2a	6.28e-57	1.08187	1.01e-52	51.9957
Atf3	1.07e-19	1.15012	1.72e-15	14.7645
Ckb	1.64e-45	1.15771	2.63e-41	40.58
Ehd4	9.06e-57	1.17605	1.45e-52	51.8386
Ccnd1	5.26e-25	1.19743	8.44e-21	20.0737
Pou2f2	1.36e-43	1.27307	2.18e-39	38.6615
Hpgd	5.79e-45	1.27849	9.29e-41	40.032
Marcks	4.03e-82	1.28655	6.47e-78	77.1891
Cd209g	1.38e-18	1.35257	2.22e-14	13.6536
Ccl2	8.24e-22	1.36326	1.32e-17	16.8794
Ccl12	9.24e-18	1.57692	1.48e-13	12.8297
Lpl	5.34e-49	1.62483	8.56e-45	44.0675
Ccr2	6.89e-19	1.76033	1.1e-14	13.9586
Ccl7	4.36e-23	1.85762	6.99e-19	18.1555
