# Supplementary material for: Transcriptomic plasticity of cholinergic adipose macrophages in the acute thermogenic response
Source: J Biol Chem. 2025 Nov 7;301(12):110925. doi: 10.1016/j.jbc.2025.110925 (PMC12719665; doi:10.1016/j.jbc.2025.110925)
Supplement: Table S3 [file mmc4.xlsx]

## Sheet: Trajectory gene modules
	Gene	Module	Supermodule	dim_1	dim_2
1	1810058I24Rik	1	1	6.57135	-1.99184
2	2310022A10Rik	1	1	5.55325	-1.91861
3	2510009E07Rik	1	1	7.49741	-0.435178
4	6430548M08Rik	1	1	7.42429	-1.17154
5	Abhd12	1	1	4.45736	-0.244978
6	Actn4	1	1	7.00921	-1.62611
7	Adam15	1	1	6.97877	-0.263638
8	Adam8	1	1	5.77681	-1.83561
9	Adgre1	1	1	3.58464	0.131925
10	Adgre4	2	2	-9.62669	2.89882
11	Adgre5	2	2	-9.75961	2.00077
12	Adssl1	2	2	-10.4112	1.70176
13	Ahnak	1	1	6.98588	-0.549743
14	Ahnak2	1	1	5.58662	-1.36694
15	Aif1	2	2	-6.54313	1.46882
16	Akr1a1	1	1	4.84642	-1.59554
17	Alcam	1	1	7.0665	-3.20795
18	Aldoa	1	1	5.81006	-2.61282
19	Alox5ap	2	2	-11.3149	2.17635
20	Ank	1	1	6.57897	-2.33118
21	Anpep	1	1	4.94457	-1.43832
22	Anxa1	1	1	6.83653	-1.5011
23	Anxa2	1	1	7.0864	-1.09637
24	Anxa3	1	1	6.57187	-0.717103
25	Anxa4	1	1	4.0883	-1.20546
26	Anxa5	1	1	5.92854	-0.545693
27	Ap1s1	1	1	5.35768	-0.985567
28	Ap2m1	1	1	4.9479	0.221374
29	Ap3s1	1	1	6.76872	-1.27002
30	Aplp2	1	1	4.36459	-0.35744
31	Apobec3	2	2	-6.94346	1.82129
32	App	1	1	3.45799	-0.66208
33	Arhgap10	1	1	5.7561	-0.70628
34	Arhgap15	2	2	-11.2801	2.90697
35	Arhgdia	1	1	4.92636	0.172179
36	Atf3	1	1	5.28555	-1.8849
37	Atp1a3	1	1	7.93377	-0.58884
38	Atp5g3	1	1	3.75797	-1.32923
39	Atp6v0a1	1	1	6.14737	-0.301088
40	Atp6v0d2	1	1	5.19492	-1.43512
41	Atp6v1a	1	1	5.98475	-2.72966
42	Atp6v1b2	1	1	5.90346	-0.193368
43	Atp6v1e1	1	1	7.44587	-1.02036
44	Atp6v1h	1	1	6.4507	-3.29561
45	Axl	1	1	3.90135	-0.935111
46	AY036118	2	2	-11.3502	3.47888
47	Baiap2	1	1	7.22173	-2.94986
48	BC005537	1	1	6.33514	-1.3761
49	Bhlhe40	1	1	7.03713	-0.587505
50	Bin2	2	2	-9.63825	3.06545
51	Blnk	1	1	6.06106	-2.84112
52	Blvrb	1	1	4.88577	-2.4305
53	Bri3	1	1	3.95513	0.113881
54	Bsg	1	1	5.72384	-1.34874
55	C1qa	1	1	3.35875	0.0687911
56	C1qb	1	1	3.36776	-0.0422382
57	C1qc	1	1	3.51398	0.0100385
58	C3ar1	1	1	4.594	0.365551
59	C5ar1	2	2	-11.7876	2.89048
60	Calm2	1	1	5.00166	-1.45202
61	Canx	1	1	3.95283	-1.22971
62	Capg	1	1	5.45914	-2.11198
63	Cat	1	1	4.4964	-0.273329
64	Cbfa2t3	2	2	-8.18024	2.03509
65	Ccl6	1	1	7.83467	-0.433273
66	Ccl9	1	1	6.5146	-0.749571
67	Ccnd3	2	2	-10.4526	2.38813
68	Ccr1	2	2	-11.7633	2.28059
69	Cd200r1	1	1	4.82425	-1.32144
70	Cd300lb	2	2	-11.5615	3.26656
71	Cd300lf	2	2	-11.2766	1.93785
72	Cd36	1	1	6.34036	-2.10458
73	Cd63	1	1	4.38383	-1.88974
74	Cd68	1	1	4.76379	-2.33434
75	Cd74	2	2	-6.81802	1.34938
76	Cd84	1	1	5.05779	-0.17643
77	Cd9	1	1	7.00554	-1.17564
78	Cdk18	1	1	5.76873	-1.4991
79	Cdk2ap2	2	2	-11.7567	1.80106
80	Cdkn1b	2	2	-11.4816	1.87275
81	Cdkn2d	2	2	-11.6642	1.74089
82	Ceacam1	2	2	-9.37494	2.92568
83	Cebpb	2	2	-10.8759	2.98705
84	Cerk	1	1	6.2716	-1.5834
85	Cers2	1	1	6.31327	-0.997277
86	Cipc	1	1	6.4185	-1.76687
87	Clec4a2	1	1	4.41311	0.33094
88	Clic4	1	1	4.12311	-2.01872
89	Cmas	1	1	6.58377	-1.03351
90	Cmtm3	1	1	3.85612	-0.807984
91	Cndp2	1	1	3.89872	-0.950946
92	Cnn2	2	2	-10.4161	2.48033
93	Colgalt1	1	1	4.88811	-0.905159
94	Coro1a	2	2	-9.35239	2.08782
95	Cotl1	1	1	6.94712	-0.690106
96	Cracr2b	1	1	6.92546	-3.26558
97	Crat	1	1	7.51337	-0.625621
98	Creg1	1	1	5.23261	-2.60351
99	Csf3r	2	2	-11.9221	2.42557
100	Cstb	1	1	5.63884	-2.66196
101	Ctsb	1	1	4.61884	-0.831781
102	Ctsd	1	1	5.12402	-1.14456
103	Ctsl	1	1	7.11514	-1.77522
104	Ctss	1	1	5.40648	-0.760322
105	Ctsz	1	1	4.08156	-1.61463
106	Cxcl16	1	1	3.63895	-1.54087
107	Cyb5r3	1	1	6.23264	-1.98501
108	Cyfip2	2	2	-10.7226	1.8252
109	Cytip	2	2	-10.7927	2.31475
110	Daglb	1	1	5.82652	-0.878903
111	Dap	1	1	6.76327	-1.31727
112	Dapk1	1	1	7.60664	-1.44621
113	Dbi	1	1	6.9979	-1.92096
114	Dennd4a	2	2	-10.9154	2.70054
115	Dhrs3	1	1	4.62897	-0.229441
116	Dnase1l3	2	2	-6.6481	1.71394
117	Dnase2a	1	1	4.71226	-0.63878
118	Dok2	1	1	6.76411	-0.272245
119	Dpep2	1	1	6.02261	-0.254619
120	Dusp3	1	1	6.69011	-2.5421
121	Ecm1	1	1	5.26955	-0.546376
122	Emilin2	2	2	-9.64163	2.55911
123	Emp1	1	1	5.85439	-0.632822
124	Esd	1	1	5.68567	-2.90523
125	F630028O10Rik	2	2	-11.4987	3.39887
126	Fabp4	1	1	7.23341	-2.08685
127	Fabp5	1	1	5.16963	-1.19162
128	Fam129a	2	2	-10.1992	3.12596
129	Fam129b	1	1	6.82789	-3.32574
130	Fau	2	2	-8.46989	1.95666
131	Fblim1	1	1	4.5207	-1.19091
132	Fgd2	2	2	-6.7679	1.79185
133	Filip1l	2	2	-8.90475	2.52829
134	Fkbp1a	1	1	6.63833	-2.5391
135	Fmnl1	2	2	-10.0421	2.20173
136	Fn1	1	1	7.30917	-0.834536
137	Fnip2	1	1	5.19687	-1.7992
138	Fth1	1	1	5.13301	-2.42171
139	Ftl1	1	1	5.0192	-2.20671
140	Ftl1-ps1	1	1	5.03148	-2.1989
141	Fxyd5	2	2	-11.1574	2.17073
142	Gabarap	1	1	4.17861	-1.68672
143	Gabarapl1	1	1	4.95248	-2.13186
144	Gas2l3	1	1	5.30906	-1.54235
145	Gda	2	2	-11.311	2.77909
146	Gla	1	1	6.7468	-3.37387
147	Gltp	1	1	7.36191	-0.46329
148	Gm26740	2	2	-10.594	2.40128
149	Gna12	1	1	4.334	0.0611036
150	Gns	1	1	3.74957	-1.29872
151	Gpc1	1	1	6.94061	-1.26146
152	Gpnmb	1	1	6.03559	-1.28195
153	Gpr141	2	2	-8.9993	2.34746
154	Gpr35	2	2	-9.31323	2.78901
155	Gpx1	1	1	7.29381	-0.878928
156	Grk3	2	2	-9.15553	2.89552
157	Grn	1	1	4.00048	-1.02434
158	Gsr	2	2	-11.0645	2.73513
159	Gstm1	1	1	5.56677	-2.74821
160	H2-Aa	2	2	-6.71499	1.29749
161	H2-Ab1	2	2	-6.81635	1.33126
162	H2-DMa	2	2	-6.87224	1.39461
163	H2-Eb1	2	2	-6.7302	1.29836
164	H2-Q7	2	2	-6.88308	1.84822
165	H3f3a	2	2	-9.36996	2.15483
166	Hcst	2	2	-10.6442	1.64743
167	Hdc	2	2	-11.7476	2.75339
168	Hexa	1	1	3.96744	-0.268518
169	Hmgb2	2	2	-11.0099	2.80431
170	Hnrnpa1	2	2	-7.74102	1.72971
171	Hopx	2	2	-8.92547	2.44824
172	Hp	2	2	-10.7979	1.93802
173	Hpcal1	1	1	7.0821	-0.653729
174	Hspa9	1	1	6.19961	-2.88432
175	I830077J02Rik	2	2	-11.9327	2.40653
176	Ibtk	2	2	-11.8351	2.3742
177	Idh1	1	1	5.03709	-0.434561
178	Ifitm2	2	2	-10.9642	2.07032
179	Ifitm3	2	2	-9.22847	2.33601
180	Ifitm6	2	2	-10.0822	2.62996
181	Igf1	1	1	4.43775	0.249943
182	Igf2r	1	1	6.7769	-1.15765
183	Il11ra1	1	1	6.84622	-3.24249
184	Il17ra	2	2	-9.90225	2.865
185	Il1b	2	2	-11.4635	2.3727
186	Irf2bp2	1	1	4.324	0.173049
187	Irf8	2	2	-7.10024	1.83096
188	Itgal	2	2	-9.4002	2.63771
189	Itgam	1	1	7.11649	-0.562937
190	Itgb2	1	1	6.92988	-0.939504
191	Kdm7a	2	2	-11.6108	1.74887
192	Klf2	2	2	-11.2983	3.15749
193	Klra2	2	2	-9.34273	2.96375
194	Krt80	2	2	-9.25207	2.84683
195	Lamp1	1	1	3.86994	-1.14162
196	Lbr	2	2	-11.6825	2.11687
197	Lgals1	1	1	4.94389	-2.37136
198	Lgals3	1	1	5.31312	-2.35135
199	Lgmn	1	1	4.49191	-0.495021
200	Lhfpl2	1	1	7.22404	-1.62384
201	Lilr4b	2	2	-11.4221	1.92826
202	Lipa	1	1	5.40967	-1.80144
203	Litaf	1	1	6.1124	-3.21322
204	Lmna	1	1	5.75126	-0.944956
205	Lmnb1	2	2	-11.804	2.01904
206	Lpl	1	1	6.55775	-0.543218
207	Lpxn	1	1	7.01226	-2.69387
208	Lrp1	1	1	5.64884	-0.454263
209	Lrrfip1	2	2	-10.0553	1.96378
210	Lsp1	2	2	-8.31533	2.09344
211	Ltb	2	2	-11.4866	3.46852
212	Ltbp3	1	1	6.68193	-0.97149
213	Ly6e	2	2	-9.30961	2.91056
214	Mafb	1	1	4.61491	-0.139375
215	Mcemp1	2	2	-10.8857	2.15031
216	Mdfic	1	1	4.9612	-0.830611
217	Metrnl	1	1	5.29382	-0.0566639
218	Mfsd12	1	1	5.67527	-2.23315
219	Mindy1	1	1	6.37099	-1.79684
220	Mitf	1	1	6.38556	-0.765223
221	Mmp12	1	1	6.97631	-2.14618
222	Mmp19	1	1	6.7987	-3.27481
223	Ms4a4c	2	2	-9.65395	2.28073
224	Msrb1	2	2	-11.0303	2.38945
225	mt-Nd1	1	1	4.24077	-0.707029
226	Mt1	1	1	4.45369	-2.12012
227	Mtss1	1	1	5.44436	-0.144337
228	Mxd1	2	2	-11.382	2.06034
229	Myof	1	1	5.81685	-2.81049
230	Napsa	2	2	-8.45429	2.08074
231	Nceh1	1	1	4.88747	-1.35057
232	Ncf1	1	1	7.53469	-1.32584
233	Nedd9	2	2	-9.29637	2.71118
234	Nfam1	2	2	-11.5938	3.30218
235	Nfil3	2	2	-10.7998	2.68315
236	Ninj1	1	1	4.79432	-0.92653
237	Nlrp3	2	2	-11.7907	2.33777
238	Npc2	1	1	3.68147	-1.41977
239	Nr4a1	2	2	-9.53904	2.81551
240	Nus1	1	1	6.45677	-1.87344
241	Otud6b	1	1	7.52233	-1.17588
242	Pag1	2	2	-11.4253	3.42128
243	Pcna	1	1	6.26154	-2.03743
244	Pdcd6ip	1	1	5.92945	-0.207311
245	Pdlim1	2	2	-9.52448	1.84908
246	Pgam1	1	1	6.70306	-2.09013
247	Pgd	1	1	5.42725	-2.19031
248	Pglyrp1	2	2	-10.2207	1.78603
249	Pilra	2	2	-10.0309	3.0529
250	Pira2	1	1	6.63175	-1.50743
251	Plac8	2	2	-9.01243	2.23909
252	Plaur	2	2	-10.9801	2.16425
253	Plbd1	2	2	-7.2868	1.69197
254	Plcg2	2	2	-10.0048	3.24487
255	Pld3	1	1	4.39389	-0.868788
256	Plekhm2	1	1	4.78488	-0.891074
257	Plin2	1	1	5.60434	-2.34922
258	Pltp	1	1	3.89377	0.107912
259	Pmaip1	2	2	-7.16884	1.58712
260	Pmp22	1	1	4.59012	-1.09887
261	Prdx1	1	1	5.29784	-2.59586
262	Prdx5	2	2	-10.5547	1.78487
263	Prr13	1	1	7.7166	-2.14256
264	Psap	1	1	4.14226	-1.14431
265	Psmb8	2	2	-7.32075	1.72491
266	Psmb9	2	2	-7.09516	1.72059
267	Psmd2	1	1	6.71264	-3.29176
268	Psme1	2	2	-7.16777	1.6821
269	Ptafr	1	1	4.32527	-0.419521
270	Ptger2	1	1	7.75834	-0.861041
271	Ptgir	1	1	6.9642	-2.01717
272	Ptms	1	1	3.76054	-0.66051
273	Ptprc	2	2	-10.0405	2.53791
274	Ptprs	1	1	7.42202	-1.12965
275	Rab7	1	1	6.37889	-2.60709
276	Rab7b	1	1	6.65621	-3.31612
277	Ramp1	2	2	-9.24813	1.88263
278	Rara	2	2	-9.674	2.06488
279	Rasgrp2	2	2	-9.54696	2.28007
280	Rasgrp4	2	2	-10.9664	1.71259
281	Rassf8	1	1	6.76755	-1.77207
282	Rgs1	1	1	4.65106	-2.18214
283	Rhoa	1	1	6.44883	-1.25242
284	Rhob	1	1	6.20871	-0.512571
285	Rhoc	1	1	6.06411	-0.774459
286	Rnase6	2	2	-8.40857	2.15295
287	Rnf128	1	1	7.09879	-3.07898
288	Rnf13	1	1	6.84252	-0.814984
289	Rnf149	1	1	7.36075	-2.19525
290	Rpl18a	2	2	-8.12335	1.89956
291	Rpn1	1	1	6.8192	-2.971
292	Rps27	2	2	-8.41411	1.90115
293	Rtn4	1	1	5.09388	-0.0849924
294	Runx2	2	2	-10.5114	2.42348
295	S100a10	1	1	5.66856	-2.23274
296	S100a11	2	2	-11.4594	1.94702
297	S100a4	2	2	-8.75512	2.35973
298	S100a6	2	2	-11.0835	2.80986
299	Samsn1	2	2	-9.60763	2.12535
300	Sdc1	1	1	6.94041	-1.83438
301	Sdc3	1	1	3.83935	-1.3453
302	Sdcbp	1	1	4.64136	-1.05532
303	Sell	2	2	-11.5849	3.19944
304	2025-09-09	1	1	6.89436	-0.776081
305	Serinc1	1	1	6.9403	-3.05681
306	Serpinb6a	1	1	4.54212	-0.868978
307	Sestd1	1	1	6.70278	-0.327755
308	Sgms1	1	1	7.72007	-0.552882
309	Sirpb1c	2	2	-9.70277	2.96113
310	Sla	2	2	-11.7755	1.8339
311	Slc11a1	1	1	4.65509	-2.23215
312	Slc16a10	1	1	4.78419	0.128856
313	Slc16a3	2	2	-11.4353	3.31364
314	Slc27a1	1	1	6.41836	-0.975758
315	Slc2a1	2	2	-11.1458	3.09436
316	Slc37a2	1	1	4.86414	-0.738071
317	Slc39a11	1	1	7.38664	-1.12312
318	Slc44a2	2	2	-9.34718	2.7994
319	Slc48a1	1	1	5.94682	-1.87879
320	Slc6a6	1	1	5.05713	-0.833188
321	Slc6a8	1	1	5.64374	-1.47135
322	Slfn1	2	2	-11.072	2.85422
323	Smpdl3a	1	1	7.56823	-1.82518
324	Snx5	1	1	3.88261	0.123369
325	Snx9	1	1	4.67065	0.201728
326	Soat1	1	1	5.35238	-1.23431
327	Sorl1	2	2	-11.6926	1.85089
328	Spata13	2	2	-9.69436	2.60588
329	Spn	2	2	-9.34324	2.35903
330	Sptssa	1	1	7.13516	-2.78601
331	Sqstm1	1	1	6.40323	-3.28282
332	Srgn	2	2	-11.0028	2.02867
333	Srxn1	1	1	5.32441	-2.37937
334	Ssh2	2	2	-10.8992	2.5298
335	St3gal5	2	2	-11.4353	1.97448
336	Steap3	1	1	7.40266	-0.772661
337	Stk10	2	2	-9.45052	2.46662
338	Stk17b	2	2	-11.219	1.89732
339	Svil	2	2	-11.1951	2.9152
340	Tap1	2	2	-7.19294	1.72442
341	Tbxas1	1	1	3.79523	-0.457942
342	Tcirg1	1	1	5.40956	-1.28539
343	Timp2	1	1	3.99427	-0.445581
344	Tlr13	2	2	-11.9122	2.49849
345	Tmcc1	2	2	-11.5373	2.86562
346	Tmem106a	1	1	3.88587	-0.597224
347	Tmem165	1	1	5.93317	-0.352937
348	Tmem176a	2	2	-6.5926	1.37784
349	Tmem176b	2	2	-6.5371	1.38356
350	Tmem189	1	1	6.56878	-3.3761
351	Tmpo	2	2	-10.0563	3.2047
352	Tnfsf12	1	1	5.19833	-0.48849
353	Tollip	1	1	6.51215	-3.21349
354	Tpp1	1	1	4.20506	-0.634818
355	Trem2	1	1	5.33964	-0.580673
356	Trp53inp2	1	1	5.8492	-1.73409
357	Tspan13	2	2	-11.1677	1.68987
358	Tspan3	2	2	-6.63819	1.33226
359	Tubb5	2	2	-7.10341	1.39528
360	Unc93b1	1	1	3.31392	0.071588
361	Vat1	1	1	4.76728	-1.42726
362	Vim	1	1	5.99341	-1.15335
363	Wdr1	1	1	6.83611	-0.444668
364	Wfs1	1	1	7.17842	-1.92392
365	Wnk1	1	1	3.6073	0.140434
366	Xylt1	1	1	7.9702	-0.397684
367	Ywhah	1	1	7.09382	-0.858682
368	Ywhaz	1	1	7.2513	-3.11724
