# Supplementary material for: Transcriptomic plasticity of cholinergic adipose macrophages in the acute thermogenic response
Source: J Biol Chem. 2025 Nov 7;301(12):110925. doi: 10.1016/j.jbc.2025.110925 (PMC12719665; doi:10.1016/j.jbc.2025.110925)
Supplement: Table S4 [file mmc5.xlsx]

## Sheet: Module 1 GO terms
Analysis Type:	PANTHER Overrepresentation Test (Released 20240807)
Annotation Version and Release Date:	GO Ontology database DOI: 10.5281/zenodo.15066566 Released 2025-03-16
Analyzed List:	module1-genes.txt (Mus musculus)
Reference List:	Mus musculus (all genes in database)
Test Type:	FISHER
Correction:	FDR
Note: only most specific terms in each hierarchy are shown
GO biological process complete	Mus musculus - REFLIST (21836)	module1-genes.txt (231)	module1-genes.txt (expected)	module1-genes.txt (over/under)	module1-genes.txt (fold Enrichment)	module1-genes.txt (raw P-value)	module1-genes.txt (FDR)
skeletal muscle satellite cell migration (GO:1902766)	2	2	0.02	+	94.53	0.000111	0.00564
epidermal growth factor catabolic process (GO:0007174)	2	2	0.02	+	94.53	0.000111	0.00563
positive regulation of transcytosis (GO:1904300)	2	2	0.02	+	94.53	0.000111	0.00561
positive regulation of trophectodermal cell proliferation (GO:1904075)	2	2	0.02	+	94.53	0.000111	0.00559
regulation of trophectodermal cell proliferation (GO:1904073)	2	2	0.02	+	94.53	0.000111	0.00557
astrocyte activation involved in immune response (GO:0002265)	4	3	0.04	+	70.9	4.64e-06	0.000478
low-density lipoprotein particle mediated signaling (GO:0055096)	4	3	0.04	+	70.9	4.64e-06	0.000475
complement-mediated synapse pruning (GO:0150062)	4	3	0.04	+	70.9	4.64e-06	0.000468
positive regulation of extracellular exosome assembly (GO:1903553)	4	3	0.04	+	70.9	4.64e-06	0.000465
elastin catabolic process (GO:0060309)	3	2	0.03	+	63.02	0.000332	0.0131
positive regulation of plasma membrane repair (GO:1905686)	3	2	0.03	+	63.02	0.000332	0.0131
positive regulation of low-density lipoprotein particle clearance (GO:1905581)	3	2	0.03	+	63.02	0.000332	0.013
vertebrate eye-specific patterning (GO:0150064)	3	2	0.03	+	63.02	0.000332	0.013
lipid transport across blood-brain barrier (GO:1990379)	5	3	0.05	+	56.72	1.15e-05	0.00101
negative regulation of toll-like receptor 9 signaling pathway (GO:0034164)	4	2	0.04	+	47.26	0.000659	0.022
cholesterol storage (GO:0010878)	6	3	0.06	+	47.26	2.28e-05	0.00171
respiratory burst involved in defense response (GO:0002679)	7	3	0.07	+	40.51	3.96e-05	0.00249
positive regulation of neutrophil degranulation (GO:0043315)	7	3	0.07	+	40.51	3.96e-05	0.00248
microglial cell activation involved in immune response (GO:0002282)	5	2	0.05	+	37.81	0.00109	0.033
long-chain fatty acid import across plasma membrane (GO:0015911)	5	2	0.05	+	37.81	0.00109	0.0329
glycolipid transport (GO:0046836)	5	2	0.05	+	37.81	0.00109	0.0328
amyloid-beta clearance by cellular catabolic process (GO:0150094)	8	3	0.08	+	35.45	6.29e-05	0.00354
maintenance of epithelial cell apical/basal polarity (GO:0045199)	6	2	0.06	+	31.51	0.00163	0.0442
microglia development (GO:0014005)	6	2	0.06	+	31.51	0.00163	0.0442
positive regulation of triglyceride storage (GO:0010890)	6	2	0.06	+	31.51	0.00163	0.0439
neutrophil clearance (GO:0097350)	6	2	0.06	+	31.51	0.00163	0.0439
regulation of autophagic cell death (GO:1904092)	6	2	0.06	+	31.51	0.00163	0.0438
glycosylceramide catabolic process (GO:0046477)	6	2	0.06	+	31.51	0.00163	0.0437
heparan sulfate proteoglycan catabolic process (GO:0030200)	10	3	0.11	+	28.36	0.000133	0.00634
cellular response to oxidised low-density lipoprotein particle stimulus (GO:0140052)	11	3	0.12	+	25.78	0.000181	0.00822
regulation of Schwann cell migration (GO:1900147)	11	3	0.12	+	25.78	0.000181	0.00819
positive regulation of exosomal secretion (GO:1903543)	15	4	0.16	+	25.21	1.52e-05	0.00127
synaptic vesicle lumen acidification (GO:0097401)	20	5	0.21	+	23.63	1.73e-06	0.000209
negative regulation of toll-like receptor 4 signaling pathway (GO:0034144)	12	3	0.13	+	23.63	0.00024	0.0103
endothelial tube morphogenesis (GO:0061154)	12	3	0.13	+	23.63	0.00024	0.0102
negative regulation of neuroinflammatory response (GO:0150079)	17	4	0.18	+	22.24	2.61e-05	0.00186
amyloid fibril formation (GO:1990000)	18	4	0.19	+	21.01	3.32e-05	0.00216
thyroid hormone generation (GO:0006590)	14	3	0.15	+	20.26	0.00039	0.0147
lysosomal protein catabolic process (GO:1905146)	14	3	0.15	+	20.26	0.00039	0.0147
response to hydroperoxide (GO:0033194)	19	4	0.2	+	19.9	4.17e-05	0.00257
lysosomal lumen acidification (GO:0007042)	15	3	0.16	+	18.91	0.000484	0.0174
negative regulation of axon regeneration (GO:0048681)	15	3	0.16	+	18.91	0.000484	0.0174
positive regulation of membrane protein ectodomain proteolysis (GO:0051044)	16	3	0.17	+	17.72	0.000591	0.0203
ceramide transport (GO:0035627)	16	3	0.17	+	17.72	0.000591	0.0203
detoxification of inorganic compound (GO:0061687)	16	3	0.17	+	17.72	0.000591	0.0203
regulation of glial cell apoptotic process (GO:0034350)	16	3	0.17	+	17.72	0.000591	0.0202
leukocyte migration involved in inflammatory response (GO:0002523)	28	5	0.3	+	16.88	1.02e-05	0.000917
regulation of plasminogen activation (GO:0010755)	17	3	0.18	+	16.68	0.000712	0.0233
regulation of amyloid-beta clearance (GO:1900221)	18	3	0.19	+	15.75	0.000848	0.027
collagen catabolic process (GO:0030574)	36	6	0.38	+	15.75	1.96e-06	0.00023
lipoprotein catabolic process (GO:0042159)	18	3	0.19	+	15.75	0.000848	0.0269
cellular response to amyloid-beta (GO:1904646)	43	7	0.45	+	15.39	3.16e-07	5.17e-05
bone resorption (GO:0045453)	31	5	0.33	+	15.25	1.72e-05	0.0014
phosphatidylserine metabolic process (GO:0006658)	20	3	0.21	+	14.18	0.00117	0.0343
regulation of antigen processing and presentation (GO:0002577)	21	3	0.22	+	13.5	0.00135	0.0385
ossification involved in bone maturation (GO:0043931)	22	3	0.23	+	12.89	0.00155	0.0429
negative regulation of release of cytochrome c from mitochondria (GO:0090201)	22	3	0.23	+	12.89	0.00155	0.0428
pore complex assembly (GO:0046931)	22	3	0.23	+	12.89	0.00155	0.0428
iron ion transmembrane transport (GO:0034755)	22	3	0.23	+	12.89	0.00155	0.0427
regulation of cholesterol storage (GO:0010885)	23	3	0.24	+	12.33	0.00177	0.0469
decidualization (GO:0046697)	34	4	0.36	+	11.12	0.000441	0.0162
regulation of superoxide metabolic process (GO:0090322)	36	4	0.38	+	10.5	0.000551	0.0193
antigen processing and presentation of exogenous peptide antigen (GO:0002478)	37	4	0.39	+	10.22	0.000613	0.0208
positive regulation of T cell migration (GO:2000406)	38	4	0.4	+	9.95	0.000679	0.0225
regulation of macrophage migration (GO:1905521)	49	5	0.52	+	9.65	0.000166	0.00763
myoblast differentiation (GO:0045445)	42	4	0.44	+	9	0.000996	0.0308
negative regulation of cell-substrate adhesion (GO:0010812)	63	6	0.67	+	9	5.39e-05	0.00313
positive regulation of cholesterol transport (GO:0032376)	43	4	0.45	+	8.79	0.00109	0.0332
plasma membrane invagination (GO:0099024)	54	5	0.57	+	8.75	0.000263	0.011
osteoclast differentiation (GO:0030316)	67	6	0.71	+	8.47	7.65e-05	0.00416
regulation of plasma lipoprotein particle levels (GO:0097006)	56	5	0.59	+	8.44	0.000312	0.0125
skeletal muscle tissue regeneration (GO:0043403)	45	4	0.48	+	8.4	0.00129	0.0374
regulation of macrophage cytokine production (GO:0010935)	45	4	0.48	+	8.4	0.00129	0.0374
lysosomal transport (GO:0007041)	126	11	1.33	+	8.25	1.02e-07	2.03e-05
protein-lipid complex organization (GO:0071825)	46	4	0.49	+	8.22	0.00141	0.0398
hydrogen peroxide metabolic process (GO:0042743)	46	4	0.49	+	8.22	0.00141	0.0395
negative regulation of protein localization to nucleus (GO:1900181)	47	4	0.5	+	8.04	0.00152	0.0422
walking behavior (GO:0090659)	60	5	0.63	+	7.88	0.000432	0.0159
substrate adhesion-dependent cell spreading (GO:0034446)	49	4	0.52	+	7.72	0.00178	0.0469
presynaptic endocytosis (GO:0140238)	62	5	0.66	+	7.62	0.000503	0.0179
neuromuscular process controlling balance (GO:0050885)	75	6	0.79	+	7.56	0.000144	0.00677
positive regulation of viral process (GO:0048524)	63	5	0.67	+	7.5	0.000541	0.019
regulation of osteoclast differentiation (GO:0045670)	89	7	0.94	+	7.43	4.47e-05	0.00267
synaptic vesicle recycling (GO:0036465)	67	5	0.71	+	7.05	0.000719	0.0235
positive regulation of interleukin-6 production (GO:0032755)	111	8	1.17	+	6.81	2.41e-05	0.00174
negative regulation of tumor necrosis factor production (GO:0032720)	70	5	0.74	+	6.75	0.000878	0.0278
aldehyde metabolic process (GO:0006081)	70	5	0.74	+	6.75	0.000878	0.0278
regulation of antigen receptor-mediated signaling pathway (GO:0050854)	70	5	0.74	+	6.75	0.000878	0.0277
membrane biogenesis (GO:0044091)	70	5	0.74	+	6.75	0.000878	0.0277
intracellular iron ion homeostasis (GO:0006879)	71	5	0.75	+	6.66	0.000937	0.0293
cellular detoxification (GO:1990748)	100	7	1.06	+	6.62	9.41e-05	0.0049
response to fatty acid (GO:0070542)	72	5	0.76	+	6.56	0.000998	0.0307
cholesterol metabolic process (GO:0008203)	130	9	1.38	+	6.54	1.03e-05	0.000919
positive regulation of endothelial cell migration (GO:0010595)	116	8	1.23	+	6.52	3.31e-05	0.00216
bone mineralization (GO:0030282)	74	5	0.78	+	6.39	0.00113	0.0334
neutrophil migration (GO:1990266)	75	5	0.79	+	6.3	0.0012	0.035
regulation of nitric oxide biosynthetic process (GO:0045428)	76	5	0.8	+	6.22	0.00127	0.0369
autophagosome assembly (GO:0000045)	92	6	0.97	+	6.16	0.000439	0.0161
apical junction assembly (GO:0043297)	77	5	0.81	+	6.14	0.00135	0.0385
triglyceride metabolic process (GO:0006641)	79	5	0.84	+	5.98	0.00151	0.0421
cellular response to hydrogen peroxide (GO:0070301)	80	5	0.85	+	5.91	0.0016	0.0438
sterol transport (GO:0015918)	80	5	0.85	+	5.91	0.0016	0.0438
regulation of receptor internalization (GO:0002090)	96	6	1.02	+	5.91	0.000551	0.0191
granulocyte chemotaxis (GO:0071621)	81	5	0.86	+	5.84	0.00169	0.0453
cellular response to chemokine (GO:1990869)	81	5	0.86	+	5.84	0.00169	0.0452
receptor-mediated endocytosis (GO:0006898)	163	10	1.72	+	5.8	9.7e-06	0.00088
ATP biosynthetic process (GO:0006754)	82	5	0.87	+	5.76	0.00179	0.047
regulation of interleukin-1 beta production (GO:0032651)	102	6	1.08	+	5.56	0.00076	0.0246
positive regulation of inflammatory response (GO:0050729)	153	9	1.62	+	5.56	3.78e-05	0.0024
regulation of cell shape (GO:0008360)	143	8	1.51	+	5.29	0.000145	0.00678
positive regulation of angiogenesis (GO:0045766)	180	10	1.9	+	5.25	2.3e-05	0.0017
positive regulation of endocytosis (GO:0045807)	199	11	2.11	+	5.23	9.4e-06	0.000858
mononuclear cell migration (GO:0071674)	110	6	1.16	+	5.16	0.00113	0.0334
cytoskeleton-dependent cytokinesis (GO:0061640)	111	6	1.17	+	5.11	0.00118	0.0346
regulation of cell-matrix adhesion (GO:0001952)	130	7	1.38	+	5.09	0.000475	0.0172
nicotinamide nucleotide metabolic process (GO:0046496)	131	7	1.39	+	5.05	0.000498	0.0178
adult locomotory behavior (GO:0008344)	113	6	1.2	+	5.02	0.00129	0.0373
cell-matrix adhesion (GO:0007160)	132	7	1.4	+	5.01	0.000521	0.0184
response to type II interferon (GO:0034341)	132	7	1.4	+	5.01	0.000521	0.0183
negative regulation of hydrolase activity (GO:0051346)	116	6	1.23	+	4.89	0.00148	0.0413
cell recognition (GO:0008037)	155	8	1.64	+	4.88	0.000252	0.0106
positive regulation of tumor necrosis factor production (GO:0032760)	121	6	1.28	+	4.69	0.00184	0.0481
positive regulation of supramolecular fiber organization (GO:1902905)	187	9	1.98	+	4.55	0.000177	0.00804
response to temperature stimulus (GO:0009266)	179	8	1.89	+	4.22	0.000659	0.022
negative regulation of leukocyte cell-cell adhesion (GO:1903038)	157	7	1.66	+	4.21	0.00144	0.0404
positive regulation of phosphatidylinositol 3-kinase/protein kinase B signal transduction (GO:0051897)	202	9	2.14	+	4.21	0.000313	0.0125
angiogenesis (GO:0001525)	365	16	3.86	+	4.14	1.91e-06	0.000229
negative regulation of leukocyte activation (GO:0002695)	208	9	2.2	+	4.09	0.000388	0.0146
lipid homeostasis (GO:0055088)	189	8	2	+	4	0.000938	0.0293
muscle cell development (GO:0055001)	194	8	2.05	+	3.9	0.00111	0.0332
positive regulation of hydrolase activity (GO:0051345)	222	9	2.35	+	3.83	0.000621	0.021
cellular response to lipopolysaccharide (GO:0071222)	248	10	2.62	+	3.81	0.000326	0.0129
monosaccharide metabolic process (GO:0005996)	200	8	2.12	+	3.78	0.00135	0.0386
regulation of protein localization to membrane (GO:1905475)	229	9	2.42	+	3.72	0.000775	0.0249
negative regulation of cell development (GO:0010721)	309	12	3.27	+	3.67	0.000119	0.00584
response to metal ion (GO:0010038)	387	15	4.09	+	3.66	1.74e-05	0.00141
response to steroid hormone (GO:0048545)	291	11	3.08	+	3.57	0.000288	0.0118
wound healing (GO:0042060)	295	11	3.12	+	3.52	0.000324	0.0129
negative regulation of cell migration (GO:0030336)	324	12	3.43	+	3.5	0.000186	0.00834
regulation of calcium ion transport (GO:0051924)	285	10	3.01	+	3.32	0.000958	0.0299
small GTPase-mediated signal transduction (GO:0007264)	257	9	2.72	+	3.31	0.00173	0.046
T cell activation (GO:0042110)	407	14	4.31	+	3.25	0.000119	0.00585
lymphocyte differentiation (GO:0030098)	321	11	3.4	+	3.24	0.000656	0.022
regulation of ERK1 and ERK2 cascade (GO:0070372)	324	11	3.43	+	3.21	0.000708	0.0234
regulation of cellular component size (GO:0032535)	402	13	4.25	+	3.06	0.000376	0.0143
small molecule biosynthetic process (GO:0044283)	477	15	5.05	+	2.97	0.000183	0.00824
endomembrane system organization (GO:0010256)	550	16	5.82	+	2.75	0.000269	0.0111
leukocyte mediated immunity (GO:0002443)	420	12	4.44	+	2.7	0.00181	0.0475
regulation of neurogenesis (GO:0050767)	466	13	4.93	+	2.64	0.00146	0.0408
negative regulation of transport (GO:0051051)	503	14	5.32	+	2.63	0.00099	0.0306
epithelial cell differentiation (GO:0030855)	706	19	7.47	+	2.54	0.000196	0.00862
monocarboxylic acid metabolic process (GO:0032787)	569	15	6.02	+	2.49	0.00114	0.0335
intracellular protein transport (GO:0006886)	534	14	5.65	+	2.48	0.00174	0.0461
apoptotic process (GO:0006915)	1063	27	11.25	+	2.4	3.3e-05	0.00216
negative regulation of protein metabolic process (GO:0051248)	759	19	8.03	+	2.37	0.000752	0.0244
positive regulation of cell differentiation (GO:0045597)	1003	25	10.61	+	2.36	8.37e-05	0.00449
negative regulation of cell population proliferation (GO:0008285)	747	18	7.9	+	2.28	0.00135	0.0385
proteolysis (GO:0006508)	1316	27	13.92	+	1.94	0.00113	0.0335
cell surface receptor signaling pathway (GO:0007166)	2034	37	21.52	+	1.72	0.00127	0.0367
sensory perception of smell (GO:0007608)	1154	1	12.21	-	0.08	8.43e-05	0.0045

## Sheet: Module 2 GO terms
Analysis Type:	PANTHER Overrepresentation Test (Released 20240807)
Annotation Version and Release Date:	GO Ontology database DOI: 10.5281/zenodo.15066566 Released 2025-03-16
Analyzed List:	module2-genes.txt (Mus musculus)
Reference List:	Mus musculus (all genes in database)
Test Type:	FISHER
Correction:	FDR
Note: only most specific terms in each hierarchy are shown
GO biological process complete	Mus musculus - REFLIST (21836)	module2-genes.txt (128)	module2-genes.txt (expected)	module2-genes.txt (over/under)	module2-genes.txt (fold Enrichment)	module2-genes.txt (raw P-value)	module2-genes.txt (FDR)
follicular B cell differentiation (GO:0002316)	4	2	0.02	+	85.3	0.000203	0.018
negative regulation of dendritic cell differentiation (GO:2001199)	5	2	0.03	+	68.24	0.000337	0.0265
regulation of interleukin-4-mediated signaling pathway (GO:1902214)	5	2	0.03	+	68.24	0.000337	0.0264
positive regulation of T-helper 2 cell differentiation (GO:0045630)	7	2	0.04	+	48.74	0.000702	0.047
positive regulation of interleukin-23 production (GO:0032747)	7	2	0.04	+	48.74	0.000702	0.0468
hyaluronan biosynthetic process (GO:0030213)	7	2	0.04	+	48.74	0.000702	0.0466
peptide antigen assembly with MHC class II protein complex (GO:0002503)	15	4	0.09	+	45.49	1.46e-06	0.000293
positive regulation of interleukin-5 production (GO:0032754)	13	3	0.08	+	39.37	5.39e-05	0.00609
negative thymic T cell selection (GO:0045060)	14	3	0.08	+	36.56	6.83e-05	0.00728
positive thymic T cell selection (GO:0045059)	15	3	0.09	+	34.12	8.5e-05	0.00882
antigen processing and presentation of exogenous peptide antigen via MHC class II (GO:0019886)	25	5	0.15	+	34.12	3.09e-07	8.28e-05
positive regulation of interleukin-13 production (GO:0032736)	16	3	0.09	+	31.99	0.000104	0.0104
host-mediated suppression of symbiont invasion (GO:0046597)	34	5	0.2	+	25.09	1.55e-06	0.000304
positive regulation of humoral immune response (GO:0002922)	22	3	0.13	+	23.26	0.000279	0.0237
positive regulation of neutrophil chemotaxis (GO:0090023)	30	4	0.18	+	22.75	2.74e-05	0.00348
positive regulation of interleukin-4 production (GO:0032753)	27	3	0.16	+	18.95	0.000519	0.0372
negative regulation of T cell mediated immunity (GO:0002710)	29	3	0.17	+	17.65	0.000643	0.0438
leukocyte cell-cell adhesion (GO:0007159)	63	6	0.37	+	16.25	1.86e-06	0.000351
regulation of acute inflammatory response (GO:0002673)	55	5	0.32	+	15.51	1.76e-05	0.00242
positive regulation of lymphocyte migration (GO:2000403)	46	4	0.27	+	14.83	0.000152	0.0137
negative regulation of viral genome replication (GO:0045071)	63	4	0.37	+	10.83	0.000514	0.0371
negative regulation of T cell proliferation (GO:0042130)	81	5	0.47	+	10.53	0.000115	0.011
T cell proliferation (GO:0042098)	104	6	0.61	+	9.84	3.42e-05	0.00424
mononuclear cell migration (GO:0071674)	110	6	0.64	+	9.31	4.69e-05	0.00538
response to type II interferon (GO:0034341)	132	7	0.77	+	9.05	1.29e-05	0.00192
positive regulation of T cell proliferation (GO:0042102)	114	6	0.67	+	8.98	5.73e-05	0.00643
leukocyte chemotaxis (GO:0030595)	139	7	0.81	+	8.59	1.81e-05	0.00245
myeloid leukocyte migration (GO:0097529)	141	7	0.83	+	8.47	1.99e-05	0.00261
positive regulation of interleukin-6 production (GO:0032755)	111	5	0.65	+	7.68	0.000499	0.0362
phagocytosis (GO:0006909)	156	7	0.91	+	7.65	3.81e-05	0.00468
regulation of G1/S transition of mitotic cell cycle (GO:2000045)	158	7	0.93	+	7.56	4.13e-05	0.00496
regulation of myeloid leukocyte differentiation (GO:0002761)	149	6	0.87	+	6.87	0.00025	0.0216
defense response to Gram-positive bacterium (GO:0050830)	178	7	1.04	+	6.71	8.77e-05	0.00886
positive regulation of inflammatory response (GO:0050729)	153	6	0.9	+	6.69	0.000288	0.024
positive regulation of adaptive immune response (GO:0002821)	173	6	1.01	+	5.92	0.000554	0.0391
cellular response to lipopolysaccharide (GO:0071222)	248	8	1.45	+	5.5	0.00011	0.0106
defense response to virus (GO:0051607)	285	8	1.67	+	4.79	0.000282	0.0237
cytokine-mediated signaling pathway (GO:0019221)	430	12	2.52	+	4.76	8.83e-06	0.00137
immune response-activating signaling pathway (GO:0002757)	299	8	1.75	+	4.56	0.000389	0.0298
negative regulation of phosphorylation (GO:0042326)	318	8	1.86	+	4.29	0.000584	0.0407
inflammatory response (GO:0006954)	599	14	3.51	+	3.99	1.16e-05	0.00176
regulation of response to biotic stimulus (GO:0002831)	604	14	3.54	+	3.95	1.27e-05	0.0019
positive regulation of protein phosphorylation (GO:0001934)	593	11	3.48	+	3.16	0.000748	0.0491
programmed cell death (GO:0012501)	1114	17	6.53	+	2.6	0.000277	0.0236
negative regulation of RNA biosynthetic process (GO:1902679)	1296	18	7.6	+	2.37	0.000561	0.0394
regulation of apoptotic process (GO:0042981)	1613	21	9.46	+	2.22	0.000496	0.0362
negative regulation of macromolecule biosynthetic process (GO:0010558)	2174	26	12.74	+	2.04	0.000487	0.0357
regulation of response to stimulus (GO:0048583)	4222	50	24.75	+	2.02	2.17e-07	6.25e-05
negative regulation of biosynthetic process (GO:0009890)	2263	26	13.27	+	1.96	0.000697	0.0468
response to chemical (GO:0042221)	4053	46	23.76	+	1.94	3.2e-06	0.000567
regulation of developmental process (GO:0050793)	2684	30	15.73	+	1.91	0.000387	0.0299
positive regulation of macromolecule metabolic process (GO:0010604)	3386	35	19.85	+	1.76	0.000533	0.0378
negative regulation of cellular process (GO:0048523)	5298	53	31.06	+	1.71	1.77e-05	0.00241
negative regulation of biological process (GO:0048519)	5537	55	32.46	+	1.69	1.43e-05	0.00207
signal transduction (GO:0007165)	5340	53	31.3	+	1.69	2.83e-05	0.00356
positive regulation of biological process (GO:0048518)	6431	63	37.7	+	1.67	3.39e-06	0.000587
positive regulation of cellular process (GO:0048522)	6128	60	35.92	+	1.67	6.59e-06	0.00106
signaling (GO:0023052)	5641	53	33.07	+	1.6	0.00015	0.0137
cell communication (GO:0007154)	5694	53	33.38	+	1.59	0.000162	0.0145
cellular response to stimulus (GO:0051716)	7003	65	41.05	+	1.58	1.48e-05	0.00211
response to stimulus (GO:0050896)	9230	83	54.11	+	1.53	3.26e-07	8.58e-05
regulation of macromolecule metabolic process (GO:0060255)	5938	53	34.81	+	1.52	0.000631	0.0431
regulation of cellular process (GO:0050794)	12004	102	70.37	+	1.45	5.94e-09	3.77e-06
regulation of biological process (GO:0050789)	12387	104	72.61	+	1.43	5.19e-09	3.6e-06
biological regulation (GO:0065007)	12819	104	75.14	+	1.38	6.57e-08	2.5e-05
